# Supplementary material for: Application of Compositional Data Analysis to Study the Relationship between Bacterial Diversity in Human Faeces and Sex, Age, and Weight
Source: Biomedicines. 2023 Jul 28;11(8):2134. doi: 10.3390/biomedicines11082134 (PMC10452682; doi:10.3390/biomedicines11082134)
Supplement: Supplementary file 1 [file biomedicines-11-02134-s001.zip]

Archive with 1 entries (1 files):
- biomedicines-2507680-supplementary.xlsx
