# Supplementary material for: Application of Compositional Data Analysis to Study the Relationship between Bacterial Diversity in Human Faeces and Sex, Age, and Weight
Source: Biomedicines. 2023 Jul 28;11(8):2134. doi: 10.3390/biomedicines11082134 (PMC10452682; doi:10.3390/biomedicines11082134)
Supplement: Supplementary file 1 [file biomedicines-11-02134-s001.zip › biomedicines-2507680-supplementary.xlsx]

## Sheet: Supplementary Material
Supplementary Material to: Application of Compositional Data Analysis to Study the Relationship Between Bacterial Diversity in Human Faeces and Sex, Age, and Weight
Authors: Elio López-García, Antonio Benítez-Cabello, Antonio Pablo Arenas-de Larriva, Francisco Miguel Gutierrez-Mariscal, Pablo Pérez-Martínez, Elena María Yubero-Serrano, Francisco Noé Arroyo-López & Antonio Garrido-Fernández
Numbers of Tables included	5
Numbers of Figures included	1

## Sheet: Table S1
Table S1. Frequency of all ASVs bacterial genera detected by the metataxonomic analysis in the 39 volunteers included in the study.
								Code of patient
	asv_id	Kingdom	Phylum	Class	Order	Family	Genus	H1	H10	H11	H12	H13	H14	H15	H16	H17	H18	H19	H2	H20	H21	H22	H23	H24	H25	H26	H27	H28	H29	H3	H30	H31	H32	H33	H34	H35	H36	H37	H38	H39	H4	H5	H6	H7	H8	H9
1	ASV1	Bacteria	Firmicutes	Clostridia	Clostridiales	Ruminococcaceae	Faecalibacterium	9.12874	6.7781	10.1573	8.03479	7.14801	15.2592	10.4943	10.6425	12.1784	9.6169	13.3239	18.9597	11.4423	11.2849	9.41732	9.14922	12.0442	10.8737	11.2945	8.72996	12.5152	14.6221	10.1064	12.3838	14.0295	6.05513	17.0103	11.7635	12.7297	10.963	11.3095	2.77969	8.78766	3.89985	5.98778	16.8112	21.1264	1.0466	8.79692
2	ASV10136	Bacteria	Firmicutes	Clostridia	Clostridiales	Christensenellaceae	Catabacter	0	0	0	0	0	0	0	0.00507872	0	0	0	0	0	0	0	0.00906536	0	0	0	0	0	0	0	0	0	0.080289	0	0	0	0	0	0	0	0	0	0	0	0	0
3	ASV10324	Bacteria	Firmicutes	Bacilli	Lactobacillales	Leuconostocaceae	Leuconostoc	0	0.0569855	0	0	0	0	0	0	0	0	0	0	0	0	0	0	0	0	0	0	0	0	0.0266817	0	0.00611172	0.100361	0.0117474	0	0	0	0.0247654	0	0.0122861	0	0	0	0	0	0
4	ASV10447	Bacteria	Firmicutes	Clostridia	Clostridiales	Lachnospiraceae	Lachnoclostridium_12	0	0	0	0	0	0	0	0	0	0	0	0	0	0	0	0	0.0655875	0	0	0	0	0	0	0	0	0	0	0	0	0	0	0	0	0	0	0	0	0	0
5	ASV1054	Bacteria	Firmicutes	Clostridia	Clostridiales	Ruminococcaceae	Oscillibacter	0	0	0.207665	0.333494	0.0444148	0.199914	0.352684	0.507872	0.184319	0.125406	0.105847	0.150673	0.074956	0.0871797	0.138899	0.149578	0.0924187	0.438246	0.211298	0.0709975	0.171603	0.0563364	0.174913	0.119851	0.0763965	0.200723	0.0969163	0.797624	0.200395	0.771882	0.126579	0.581099	0.0921461	0.0565195	0.157841	0.274324	0	0	0
6	ASV10763	Bacteria	Actinobacteria	Actinobacteria	Actinomycetales	Actinomycetaceae	Actinotignum	0	0	0	0	0	0	0	0	0	0	0	0	0	0	0	0	0	0	0	0	0	0	0	0	0	0	0	0	0	0	0	0	0	0	0	0.0464581	0	0	0
7	ASV10771	Bacteria	Proteobacteria	Gammaproteobacteria	Betaproteobacteriales	Neisseriaceae	Neisseria	0	0	0	0	0	0	0	0	0	0	0	0	0	0	0	0	0	0	0	0	0	0	0	0	0	0	0	0	0	0	0	0	0	0	0	0	0	0	0
8	ASV1079	Bacteria	Firmicutes	Clostridia	Clostridiales	Lachnospiraceae	CAG-56	0.124579	0.58885	0	0	0.230402	0.0485506	0.111641	0	0.579671	0	0.126501	0.408074	0.337302	0.440742	0.430585	0.167709	0	0	0.201393	0.204801	0.701204	0.278865	0	0.178554	0.348368	0.220795	0.651982	1.24452	0	0	0.357723	0	0	0.302379	0.183299	0	0.516252	0	0
9	ASV10950	Bacteria	Firmicutes	Clostridia	Clostridiales	Ruminococcaceae	Ruminococcaceae_UCG-007	0	0	0	0	0.0222074	0	0	0	0	0	0.0309797	0	0	0	0	0.0113317	0.0268312	0	0	0	0	0	0.0266817	0	0	0	0	0	0	0	0.0715445	0	0	0	0	0	0	0	0
10	ASV11077	Bacteria	Firmicutes	Clostridia	Clostridiales	Ruminococcaceae	Phocea	0	0	0	0	0.00555185	0.0257033	0	0	0.0106852	0.00737681	0	0	0	0	0	0	0	0	0	0	0	0	0	0.0391351	0	0	0	0	0	0	0	0	0	0	0	0	0	0	0
11	ASV11280	Bacteria	Actinobacteria	Coriobacteriia	Coriobacteriales	Atopobiaceae	Coriobacteriaceae_UCG-002	0	0	0	0	0	0	0	0	0	0	0	0	0	0	0	0	0	0	0	0	0	0	0	0	0	0	0	0	0	0	0.0495308	0	0	0	0	0	0	0	0
13	ASV11733	Bacteria	Actinobacteria	Actinobacteria	Micrococcales	Micrococcaceae	Rothia	0	0	0	0	0	0	0	0	0	0	0	0	0	0.0387465	0	0.0317288	0	0	0	0	0	0	0	0	0	0	0	0	0	0.0113931	0	0	0	0	0	0.0309721	0	0	0
14	ASV11798	Bacteria	Firmicutes	Clostridia	Clostridiales	Ruminococcaceae	Candidatus_Soleaferrea	0	0	0	0	0	0	0	0	0	0	0	0	0	0	0	0	0	0.0257792	0	0.0354988	0.0118347	0	0.0770804	0	0.00305586	0.0234176	0	0	0	0.0427241	0	0.0149768	0	0.0791273	0	0	0	0.0280339	0
15	ASV12	Bacteria	Firmicutes	Clostridia	Clostridiales	Lachnospiraceae	Agathobacter	5.9904	1.51011	0.0213773	1.68466	2.59827	11.1895	0.210596	6.55155	2.01683	7.16288	1.94914	3.15786	3.66708	3.68334	0.710698	7.03699	2.50425	1.09561	3.4468	10.1253	4.01195	2.13515	2.53476	14.6659	1.43931	0.876489	0.81351	2.31368	13.3216	1.83429	1.48317	11.3734	5.14789	0.466286	6.9221	6.17008	7.49562	0.62609	0.66244
16	ASV12056	Bacteria	Firmicutes	Bacilli	Bacillales	Staphylococcaceae	Staphylococcus	0	0	0	0	0	0	0	0	0	0	0	0	0	0	0	0	0	0	0	0	0	0	0	0	0	0	0	0	0	0	0.00825514	0.0449304	0	0	0	0	0	0	0
18	ASV12138	Bacteria	Firmicutes	Clostridia	Clostridiales	Ruminococcaceae	Angelakisella	0.0132531	0	0	0	0	0	0	0.0101574	0	0	0	0	0	0	0	0	0.00894374	0	0	0	0	0	0	0	0	0	0	0	0	0	0.0137586	0	0	0.0310857	0	0.0110615	0	0	0
19	ASV123	Bacteria	Actinobacteria	Coriobacteriia	Coriobacteriales	Coriobacteriaceae	Collinsella	0.180242	1.47529	1.23378	3.88847	0.430269	0.134228	0.271491	0.738954	0.72125	0.865545	1.83297	0.693725	3.33554	2.24972	1.15286	0.48953	0.223594	0	1.65407	0.882008	0.837303	1.95769	2.75414	0.618824	0.916758	2.72648	0.302496	0.325272	0.93723	0	0.762224	0.676951	1.09961	1.93014	0.208758	0.391576	0.416547	2.52305	0.91412
20	ASV12353	Bacteria	Bacteroidetes	Bacteroidia	Bacteroidales	Rikenellaceae	Rikenella	0.0238556	0	0	0	0	0.0142796	0.0126865	0	0	0	0	0	0	0	0	0	0.0327937	0	0	0	0	0	0.0148232	0	0	0.00669075	0	0	0	0	0.00275171	0	0	0	0	0	0	0	0
22	ASV12469	Bacteria	Proteobacteria	Gammaproteobacteria	Enterobacteriales	Enterobacteriaceae	Buttiauxella	0	0	0	0	0	0	0	0	0	0	0	0	0	0	0	0	0	0	0	0	0	0	0	0	0	0	0	0	0	0	0	0	0	0	0	0	0	0	0
23	ASV12587	Bacteria	Firmicutes	Bacilli	Bacillales	Family_XI	Gemella	0	0	0	0.0103142	0	0	0	0	0	0	0	0.0408074	0	0	0	0	0	0	0	0	0	0	0	0	0	0	0	0	0	0	0	0	0	0	0	0.00442458	0	0	0
24	ASV126	Bacteria	Firmicutes	Clostridia	Clostridiales	Peptostreptococcaceae	Romboutsia	0.0821693	2.16861	1.42923	0.835453	0.532978	0.336998	0.525221	0.916709	1.00708	0.735222	2.98696	1.83319	6.09162	0.314816	0.400491	0.435137	2.11072	0.842979	1.09941	0.333142	0.183437	3.25625	0.924965	0.127189	1.23151	3.95089	0.461087	0	0.265138	1.96816	1.27404	0.0928561	0.196578	3.6229	1.97811	1.45569	0.726741	19.1876	2.91331
25	ASV1267	Bacteria	Firmicutes	Clostridia	Clostridiales	Ruminococcaceae	Ruminococcus_1	1.95616	4.42587	2.83402	2.97394	3.20064	0.502642	0.862681	2.66125	1.17804	0.536048	1.30631	0.0470854	1.40398	2.78491	0	2.58136	0.465075	7.81882	2.84262	1.18511	0.402379	0.876032	0.80638	1.9592	3.35534	2.07748	1.91189	0.107481	7.26045	0.185138	3.94596	0	3.03775	1.3819	11.0845	0	0	0	0.204193
26	ASV13136	Bacteria	Fusobacteria	Fusobacteriia	Fusobacteriales	Leptotrichiaceae	Leptotrichia	0	0	0	0	0	0	0	0	0	0.00491787	0	0	0	0	0	0	0	0	0	0	0	0	0	0	0	0	0	0	0	0	0	0	0	0	0	0	0	0	0
27	ASV1326	Bacteria	Firmicutes	Bacilli	Lactobacillales	Streptococcaceae	Streptococcus	0.220002	0.918099	0.794014	0.924844	0.0582945	0	0.182685	0.0888776	0.0667824	0.445067	0	0.794174	0.939833	0.682908	0.210663	0.0407941	0.247444	0.654791	0	0.204801	0.124264	0.999972	0.142302	0.432932	0.449212	0.140506	0.138032	0	0.524109	1.08519	0.621887	0.356448	0.285653	1.11626	0.822301	0.982257	0.762192	0.311488	0.712301
28	ASV13298	Bacteria	Actinobacteria	Actinobacteria	Bifidobacteriales	Bifidobacteriaceae	Gardnerella	0	0	0	0	0	0	0	0	0	0	0	0	0	0	0	0	0	0.0283571	0	0.00546135	0	0	0	0	0	0	0	0	0	0	0.0165103	0	0	0	0	0	0	0	0
29	ASV13327	Bacteria	Actinobacteria	Coriobacteriia	Coriobacteriales	Atopobiaceae	Atopobium	0	0	0	0.0137523	0	0	0	0	0	0	0	0.00941708	0.0172975	0	0	0	0	0	0	0	0	0	0.00592926	0	0	0.0367991	0	0	0	0	0	0	0	0	0	0	0	0	0
30	ASV13583	Bacteria	Firmicutes	Clostridia	Clostridiales	Ruminococcaceae	Anaerofilum	0.00795186	0	0.0152695	0.0137523	0	0	0.0050746	0.0101574	0	0	0.0283981	0	0.0317122	0.0121083	0.0138899	0.0158644	0.011925	0	0.00660306	0.0109227	0.008876	0.0169009	0	0	0.0427821	0.0434899	0	0	0.00924898	0.0484206	0.019262	0	0.0153577	0.0339117	0	0.00221229	0	0	0.00474868
31	ASV13619	Bacteria	Firmicutes	Clostridia	Clostridiales	Eubacteriaceae	Anaerofustis	0	0	0	0	0	0	0	0	0	0	0.0258164	0	0	0	0.00231498	0	0	0	0	0	0	0	0.00296463	0	0	0	0	0	0	0.00854482	0	0	0	0	0	0	0	0	0
32	ASV13687	Bacteria	Firmicutes	Clostridia	Clostridiales	Lachnospiraceae	possible_genus_Sk018	0	0	0	0	0	0	0	0	0	0	0	0	0	0	0	0	0	0	0	0	0	0	0	0	0	0.0334538	0	0	0	0	0	0	0	0	0	0	0	0	0
33	ASV13724	Archaea	Euryarchaeota	Thermoplasmata	Methanomassiliicoccales	Methanomassiliicoccaceae	Methanomassiliicoccus	0	0	0	0	0	0	0	0	0	0	0	0	0	0	0	0	0	0	0	0	0	0	0	0	0	0	0	0	0	0	0	0	0	0.0282598	0	0	0	0	0
34	ASV1389	Bacteria	Firmicutes	Erysipelotrichia	Erysipelotrichales	Erysipelotrichaceae	Turicibacter	0	0.424225	0	0.299113	0.455252	0	0	0	0.41138	0	0.289144	0	0.645775	0	0	0.126915	0.387562	0	0.00660306	0	0	0.6028	0	0.0317973	0	0.13716	0.223201	0	0.0709089	0.404455	0.599873	0	0	1.70124	0.740835	0	0	0	0.0189947
35	ASV1390	Bacteria	Firmicutes	Clostridia	Clostridiales	Ruminococcaceae	Ruminiclostridium_5	0.227953	0.107639	0.216827	0.367875	0.2998	0.188491	0.210596	0.617064	0.438093	0.0737681	1.0688	0.207176	0.608297	0.0823364	0.171308	0.471399	0.342844	0.255214	0.227805	0.109227	0.284032	0.104222	0.595891	0.320419	0.660066	0.190686	0.0176211	0.376184	0.0955728	0.216469	0.51457	0.317508	0.0737169	0.367377	0.667006	0.488916	0.316841	0.507725	0.0593585
37	ASV1405	Archaea	Euryarchaeota	Methanobacteria	Methanobacteriales	Methanobacteriaceae	Methanobrevibacter	0.386991	0.132966	0	0	0.169332	0	0.41358	0	0.106852	0.0663913	0.21944	0	0	0	0	0	0.417375	0	0.264122	0	0	0.298583	0.32611	0.15654	0.400318	0.475043	0	0	0	0	0	0	0	0.706494	0	0	0	0	0
38	ASV14104	Bacteria	Firmicutes	Clostridia	Clostridiales	Ruminococcaceae	Acetanaerobacterium	0	0	0	0	0	0	0	0	0	0	0	0.0313903	0	0	0	0	0	0	0.00660306	0	0	0	0	0	0	0	0	0.031113	0.012332	0	0	0.00299536	0	0	0	0	0	0.00622975	0
40	ASV1429	Bacteria	Firmicutes	Clostridia	Clostridiales	Peptostreptococcaceae	Intestinibacter	0.622896	0	0.274851	0.364436	0	0.122805	0	0.132047	0	0	1.06106	0.19462	0.533341	0	0.280112	0.163177	0.778106	0	0	0	0	0	0	0	0	0	0.675477	0	0.132569	0.498448	0	0.0299536	0	0.777144	0.328411	0	0	0	0
42	ASV1444	Bacteria	Firmicutes	Clostridia	Clostridiales	Lachnospiraceae	Lachnospiraceae_UCG-010	0.180242	0.0633172	0.0366468	0.0481331	0.108261	0.13994	0.144626	0.180295	0.400695	0.118029	0.0309797	0.269956	0	0.0460115	0.175938	0.219835	0.149062	0.0876492	0.277328	0.270337	0.588775	0.138024	0.237171	0.0905	0.226134	0.13047	0.129222	0.469523	0	0.401606	0.134834	0.0688932	0.242651	0.0367377	0.043279	0.393788	0.509605	0	0.0522354
43	ASV15058	Bacteria	Actinobacteria	Actinobacteria	Bifidobacteriales	Bifidobacteriaceae	Pseudoscardovia	0	0	0	0.0171904	0	0.00571184	0	0	0	0	0	0	0.0144146	0	0	0	0	0	0	0	0	0.00563364	0	0	0	0	0	0	0	0	0	0	0	0	0	0	0	0	0
44	ASV15080	Bacteria	Firmicutes	Clostridia	Clostridiales	Ruminococcaceae	Ruminococcaceae_V9D2013_group	0.021205	0	0	0	0	0	0	0	0	0	0	0	0	0	0	0	0	0	0	0	0	0	0	0	0.0122234	0	0	0	0	0	0	0	0	0	0	0	0	0	0
45	ASV15311	Bacteria	Proteobacteria	Gammaproteobacteria	Pasteurellales	Pasteurellaceae	Aggregatibacter	0	0	0	0	0	0	0	0	0	0.0147536	0	0	0	0	0	0	0	0	0	0	0	0	0	0	0	0	0	0	0	0	0	0	0	0	0	0	0	0	0
46	ASV15418	Bacteria	Actinobacteria	Actinobacteria	Corynebacteriales	Corynebacteriaceae	Corynebacterium	0	0	0	0	0	0	0	0	0	0	0	0	0	0	0	0	0	0	0	0	0	0	0	0	0	0	0	0	0	0.0170896	0	0	0	0	0	0	0	0	0
47	ASV15693	Bacteria	Firmicutes	Negativicutes	Selenomonadales	Acidaminococcaceae	Succinispira	0	0	0	0	0	0.00571184	0	0	0	0	0	0	0	0	0	0	0	0	0.00660306	0	0	0	0	0	0	0	0	0	0	0	0	0	0	0	0	0	0	0	0
48	ASV15807	Bacteria	Firmicutes	Clostridia	Clostridiales	Ruminococcaceae	Sporobacter	0	0	0	0	0.0138796	0	0	0	0	0	0	0	0	0	0	0	0	0	0	0	0	0	0	0	0	0	0	0	0	0	0	0	0	0	0	0	0	0	0
49	ASV15866	Bacteria	Firmicutes	Erysipelotrichia	Erysipelotrichales	Erysipelotrichaceae	Kandleria	0	0	0	0	0	0	0.0050746	0	0	0	0	0	0.0144146	0	0	0	0	0	0	0	0	0	0	0	0	0.00669075	0	0	0	0	0	0	0	0	0	0	0	0	0
50	ASV15870	Bacteria	Actinobacteria	Actinobacteria	Corynebacteriales	Corynebacteriaceae	Corynebacterium_1	0	0	0	0	0	0	0	0	0	0	0	0	0	0.0121083	0	0	0	0	0	0	0	0	0	0	0	0	0	0	0	0	0	0	0	0	0	0	0	0	0
52	ASV162	Bacteria	Bacteroidetes	Bacteroidia	Bacteroidales	Rikenellaceae	Alistipes	3.1887	1.24418	1.07497	0.952348	2.21519	3.15865	1.2585	5.27679	2.72472	1.83191	2.55841	1.43767	1.89696	0.711968	2.53027	1.99891	3.17503	0.337707	0.973951	2.35657	2.13616	0.805611	2.82826	3.4659	1.48209	0.00334538	1.38032	3.97681	2.42323	3.00493	2.03902	1.72533	1.07197	2.33426	1.49695	1.68577	1.40917	0.0591827	0.638697
53	ASV16348	Bacteria	Firmicutes	Bacilli	Lactobacillales	Streptococcaceae	Anthococcus	0	0	0	0	0	0.0114237	0	0	0	0	0	0	0	0	0	0	0	0	0	0	0	0	0	0	0	0	0	0.0141423	0	0	0	0	0	0	0	0	0	0	0
54	ASV16401	Bacteria	Firmicutes	Clostridia	Clostridiales	Lachnospiraceae	Lachnospiraceae_UCG-006	0	0	0	0	0	0	0	0	0	0	0	0.0125561	0	0	0	0	0	0	0	0	0	0	0	0	0	0	0	0	0	0	0	0	0	0	0	0	0	0	0
55	ASV1641	Bacteria	Bacteroidetes	Bacteroidia	Bacteroidales	Barnesiellaceae	Barnesiella	0.750126	0	1.31929	0	0.816123	0.825361	0.542982	0.563738	0.577	0.656536	0.97328	0.577581	0.755326	0.242166	0.574114	1.41646	0.673762	0.188188	0.217901	1.59198	0.834344	0.194361	1.21253	0.584581	1.2254	0	0.146843	0.203649	1.01431	2.36976	1.41988	2.99835	0.221151	2.79489	0.908859	0.71457	0.323488	0	0.387017
56	ASV16518	Bacteria	Proteobacteria	Gammaproteobacteria	Pseudomonadales	Pseudomonadaceae	Azorhizophilus	0	0	0	0	0	0	0	0	0	0	0	0	0	0	0	0	0	0	0	0	0	0	0	0	0	0	0.0117474	0	0	0	0	0	0	0	0	0	0	0	0
59	ASV1701	Bacteria	Firmicutes	Clostridia	Clostridiales	Lachnospiraceae	Lachnospiraceae_UCG-001	0	0.376737	0.164911	0	0.338663	0.151364	0	0	0	0	0.356267	0.216593	0	0.220371	0.407436	0.201704	0.0834749	0	0	0	0.352081	0	0.0948682	0	0.446156	0.361301	0.358297	0	0.194229	0	0	0	0	0.0876053	0	0	0.367802	0.355096	0
60	ASV17198	Bacteria	Firmicutes	Clostridia	Clostridiales	Ruminococcaceae	Fournierella	0	0	0	0	0	0	0	0	0	0	0	0	0.00864877	0	0	0	0	0	0	0	0	0	0	0	0	0	0	0	0	0	0	0	0	0	0	0	0	0	0
61	ASV17240	Bacteria	Firmicutes	Clostridia	Clostridiales	Christensenellaceae	Christensenella	0	0	0.0030539	0	0.00555185	0	0	0	0	0	0	0.00313903	0	0	0	0	0	0.0128896	0	0	0	0	0	0	0	0	0	0	0	0	0	0	0	0	0	0	0	0	0
62	ASV17470	Bacteria	Firmicutes	Clostridia	Clostridiales	Peptococcaceae	Dehalobacterium	0	0	0	0	0.00277593	0.00285592	0.0050746	0	0.00534259	0	0.00258164	0	0	0	0	0	0.0059625	0	0	0	0	0	0	0	0	0	0	0	0	0	0.0165103	0	0	0	0	0	0	0	0
63	ASV175	Bacteria	Firmicutes	Erysipelotrichia	Erysipelotrichales	Erysipelotrichaceae	Erysipelotrichaceae_UCG-003	0.331328	1.9565	0.543594	1.04518	0.693982	0.245609	0.398356	0.418994	0.480833	1.69175	0.663483	3.4184	0.16721	1.02436	0.814871	0.149578	0.432281	9.63368	0	1.14142	2.46161	0.047886	2.99428	1.87115	0.74563	0.127124	0.957416	2.40701	1.50142	0	0.86679	0	0.847744	0.618889	1.62169	0.871643	1.6263	4.69412	0
65	ASV1757	Bacteria	Firmicutes	Clostridia	Clostridiales	Lachnospiraceae	Tyzzerella_4	0	0	0	0	0	0	0	0	0	0	0	0.67803	0.184507	0	0	0	0	0	0	0	0	0	0	0	0	0	0	0	0	0.273434	0	0	0	0	0	0	0	0	0
66	ASV17651	Bacteria	Firmicutes	Clostridia	Clostridiales	Caldicoprobacteraceae	Caldicoprobacter	0.00530124	0	0	0	0	0	0	0	0	0	0	0	0	0	0	0	0	0	0	0	0	0	0	0	0	0	0	0	0	0	0	0	0	0	0	0	0	0	0
68	ASV17785	Bacteria	Firmicutes	Clostridia	Clostridiales	Lachnospiraceae	Parasporobacterium	0	0	0.0061078	0	0	0	0	0	0	0	0	0	0	0	0	0	0	0	0	0	0	0	0	0	0	0	0	0	0	0	0	0	0	0	0	0	0	0	0
69	ASV17849	Bacteria	Firmicutes	Clostridia	Clostridiales	Peptostreptococcaceae	Asaccharospora	0	0	0	0	0	0	0	0	0	0	0	0	0	0	0	0	0	0	0	0	0	0	0.00592926	0	0	0	0	0	0	0	0.00550343	0	0	0	0	0	0	0	0
70	ASV18210	Bacteria	Bacteroidetes	Bacteroidia	Bacteroidales	Muribaculaceae	CAG-873	0	0	0	0	0	0	0.0050746	0	0	0	0	0	0	0	0	0	0	0	0	0	0	0	0	0	0	0	0	0	0	0	0	0	0	0	0	0	0	0	0
71	ASV18771	Bacteria	Proteobacteria	Gammaproteobacteria	Enterobacteriales	Enterobacteriaceae	ATCC-39006	0	0	0	0	0	0	0	0	0	0	0	0	0	0	0	0	0	0	0	0	0	0	0	0	0	0	0	0	0	0.0170896	0	0	0	0	0	0	0	0	0
72	ASV18792	Bacteria	Bacteroidetes	Bacteroidia	Bacteroidales	Rikenellaceae	hoa5-07d05_gut_group	0	0	0	0	0	0	0	0	0	0	0	0	0	0	0	0	0	0	0	0	0	0	0	0	0	0	0	0	0	0.00569655	0	0	0	0	0	0	0	0	0
74	ASV18958	Bacteria	Actinobacteria	Actinobacteria	Actinomycetales	Actinomycetaceae	Varibaculum	0	0	0	0	0	0	0	0	0	0	0	0	0	0	0	0	0	0	0	0	0	0	0	0	0	0	0	0	0	0	0	0	0	0	0.00509165	0	0	0	0
76	ASV1898	Bacteria	Firmicutes	Clostridia	Clostridiales	Ruminococcaceae	UBA1819	0	0.022161	0.0152695	0	0	0.0114237	0.0888054	0.264093	0.0373982	0.076227	0.0851943	0.0502244	0.233517	0	0.0532444	0	0.00894374	0.193344	0	0.0109227	0.0473387	0	0.0355756	0	0.0152793	0.0200723	0	0.0735398	0.0308299	0.113931	0	0.0149768	0	0.127169	0.420061	0.0818548	0	0	0
84	ASV200	Bacteria	Bacteroidetes	Bacteroidia	Bacteroidales	Prevotellaceae	Prevotella_9	0	0	0	0	0	11.0581	15.1933	0	0.0160278	22.1206	0	0	0	0	0	0	13.3113	0	17.2637	0	0	8.54342	0	0	0	1.57902	0	0	0	0	22.8832	0	16.6784	0.101735	0	0	0	0	31.3959
85	ASV201	Bacteria	Firmicutes	Clostridia	Clostridiales	Lachnospiraceae	Coprococcus_3	0.572534	0.544528	0.809284	0.749501	0.607928	0.733971	0.870293	0.997969	1.00975	0.885217	0.813218	1.62288	0.265229	0.864532	0.886636	1.39153	0.724443	0	0.765955	0.808279	0.352081	0.653503	1.05541	1.12024	1.03899	0.956778	0.343612	0.568519	0.869404	0.156655	0.847528	1.23109	0.906103	0.658452	0.962322	0	0.697937	0	0.902248
86	ASV2015	Bacteria	Proteobacteria	Gammaproteobacteria	Aeromonadales	Succinivibrionaceae	Succinivibrio	0	0	0	0	0	0	0	0	0	0	0	0	0	0	0	0	0	0	0	0	0	0	0	0	0	12.8764	0	0	0	0	0	0	0	0	0	0	0	0	0
87	ASV20279	Bacteria	Proteobacteria	Gammaproteobacteria	Betaproteobacteriales	Hydrogenophilaceae	Thiobacter	0	0	0	0	0	0	0	0	0	0	0	0	0	0	0	0	0	0	0	0	0	0	0	0	0	0	0	0	0	0	0	0	0	0	0	0	0	0	0
88	ASV2052	Bacteria	Actinobacteria	Coriobacteriia	Coriobacteriales	Eggerthellaceae	Senegalimassilia	0.217351	0.807294	0	0	0.077726	0.0257033	0.0329849	0	0	0.11557	0	0.29193	0.239283	0	0.166678	0.349016	0.122231	0	0.145267	0.232107	0.109471	0.0845047	0	0	0.498105	0.220795	0.226138	0.0989959	0	0	0.137586	0	0	0.25999	0	0	0.106352	0.308373	0
89	ASV2055	Bacteria	Bacteroidetes	Bacteroidia	Bacteroidales	Prevotellaceae	Prevotellaceae_NK3B31_group	0	0	0	4.6861	4.8773	0	0	0	0	0	0	3.78567	0	0	0	0	0	0	0	0	0	0	0	0	4.63574	0.0635622	0	0	0	0	0	0	0.666523	0	0	0	0	0	0
90	ASV20705	Bacteria	Firmicutes	Bacilli	Lactobacillales	Leuconostocaceae	Fructobacillus	0	0	0	0	0	0	0	0	0	0	0	0	0	0	0	0	0	0	0	0	0	0	0	0	0	0	0.00293686	0	0	0	0	0	0	0	0	0	0	0	0
91	ASV20766	Bacteria	Proteobacteria	Gammaproteobacteria	Pasteurellales	Pasteurellaceae	Cricetibacter	0	0	0	0	0	0	0	0	0	0	0	0	0	0	0	0	0	0	0	0	0	0	0	0	0	0	0	0	0	0	0	0	0.00307154	0	0	0	0	0	0
93	ASV2095	Bacteria	Firmicutes	Clostridia	Clostridiales	Lachnospiraceae	Marvinbryantia	0.220002	0.522367	0	0.130647	0.0943815	0.148508	0.0431341	0	0.208361	0.00737681	0.557635	0.0251122	0	0.01453	0.152788	0.0770556	0.184837	0.030935	1.28099	0	0.0502973	0.439424	0.127479	0.508756	0.244469	0.70922	0.179148	0.158393	0.0585769	0.452875	0.250406	0.0688932	0.417729	0.788447	0.152749	0	0.0177254	0.0373785	0.0736045
95	ASV211	Bacteria	Firmicutes	Clostridia	Clostridiales	Lachnospiraceae	Dorea	1.31471	2.42821	0.739044	0.794197	0.854986	0.505498	0.784025	0.769426	1.31695	1.75076	1.50768	1.18655	1.29732	2.11895	1.91217	1.20796	0.772143	0.327396	1.48569	1.21788	1.60952	1.63657	1.19475	0.990608	1.03594	1.12405	0.731278	1.33503	0.659761	0.803213	0.608129	1.47671	1.21326	3.21879	1.30092	0.827397	1.10119	1.11201	1.0827
96	ASV212	Bacteria	Firmicutes	Clostridia	Clostridiales	Lachnospiraceae	Lachnospiraceae_ND3007_group	0.633499	2.27942	1.14521	0.508836	0.7495	0.0628302	0.591191	0	0.619741	0.511459	0.929392	1.18969	0	1.05342	0.472255	0.815883	1.05238	0	0.455611	1.79405	2.36989	0.35492	0.916071	1.25477	1.09705	1.33146	1.59178	1.58959	0.847823	0.179441	0.421012	0	1.17026	0.0876053	0.338595	0.904827	0.915073	0.38936	0.296792
98	ASV2185	Bacteria	Bacteroidetes	Bacteroidia	Bacteroidales	Barnesiellaceae	Coprobacter	0.0874705	0.00949758	0.189342	0.120333	0.0249833	0.15422	0.220745	0.393601	0.0774676	0.199174	0.304634	0.00941708	0.233517	0.0169516	0.141214	0.0385278	0.196762	0.139208	0	0.341334	0.00295867	0.0281682	0.0652219	0.124743	0.183352	0	0.0352423	0.367699	0.237391	0	0.0137586	0.0778793	0	0.144125	0.157841	0.24114	0.181685	0	0.0118717
99	ASV2223	Bacteria	Firmicutes	Clostridia	Clostridiales	Peptostreptococcaceae	Terrisporobacter	0.159037	0.234274	0	0	0.274817	0	0	0	0.291171	0.179502	0.828708	0	0	0	0	0	0.414393	0	0	0	0	0	0	0	0.021391	0	0.217327	0	0	0	0	0	0	0.576499	0	0	0	0	0
100	ASV2241	Bacteria	Firmicutes	Negativicutes	Selenomonadales	Acidaminococcaceae	Acidaminococcus	0	0	0	0.670426	0	0	0.266416	0	0	0	0	0	0.0720731	0	3.33819	0	0	0	0.0660306	0	0.204148	0	0	0	0.137514	0.394754	0	0	0	0	0	0	0	0	0	0	0	0	0.387017
101	ASV2251	Bacteria	Proteobacteria	Gammaproteobacteria	Pasteurellales	Pasteurellaceae	Haemophilus	0.0715668	0	0	0	0	0.0428388	0	0	0	0.34671	0	0	0.103785	0.184046	0.0277797	0	0	0	0	0.00819202	0	0	0	0	0.0672289	0	0.243759	0	0.163399	0	0	0	0	0	0	0	0.104137	0	0
102	ASV2293	Bacteria	Bacteroidetes	Bacteroidia	Bacteroidales	Prevotellaceae	Paraprevotella	0.612294	0.892772	0.0061078	0	0	0	1.47924	0	0	0	0	0.477132	0	0	0	0	0.882449	0	0.257519	0	0.680494	0.647869	0	0.643283	0.74563	0.194032	1.84141	1.92618	0	0	0.167854	0	0.985963	0.110213	0	0	1.05909	0	0.57459
103	ASV2321	Bacteria	Bacteroidetes	Bacteroidia	Bacteroidales	Marinifilaceae	Butyricimonas	0.320725	0.0506537	0.0488624	0.085952	0.430269	0.34271	0.169999	0.485018	0.331241	0.481951	0.36143	0.298208	0.25658	0.0435899	0.106489	0.258363	0.515756	0.190766	0.425897	0.682668	0.381668	0.11549	0.423942	0.0831621	0.158905	0.117088	0.384728	0.243247	0.462449	0	0.264164	0	0	0.53411	0.320774	0.761028	0.505174	0	0.0356151
104	ASV2410	Bacteria	Proteobacteria	Deltaproteobacteria	Desulfovibrionales	Desulfovibrionaceae	Desulfovibrio	0.546028	0	0	0	0	0	0	0	0.440764	0	0	0	0.155678	0.239744	0	0	0.0834749	0	0.343359	0.619863	0.704163	0.526746	0.0711512	0	0	1.04376	0.46696	0.175364	0	0	0.302688	0	0.0614307	0.308031	0	0	0	0	0.258803
105	ASV2428	Bacteria	Proteobacteria	Gammaproteobacteria	Betaproteobacteriales	Burkholderiaceae	Parasutterella	0.135182	0	0.638265	0.629169	0.119365	0.0456947	0.0634325	0.312341	0.00534259	0	0.111011	0.0408074	0.190273	0.0653848	0.134269	0.231167	0.372656	0	0.0132061	1.01581	0	0.0619701	0.729299	0.0293513	0.0855641	0	0	0.0848536	0	0.905751	1.04015	0	0.669595	0.0395637	0.0840122	0.305296	0.954955	0	0.021369
106	ASV2438	Bacteria	Bacteroidetes	Bacteroidia	Bacteroidales	Prevotellaceae	Prevotella_7	0	0	0	0	0	0	0.190297	0	3.21624	0	0.185878	0	0	0	0	0	0	0	0.254218	0	0	0	0	0	0	0.214104	0	0	0	0	0	0	0	0	0	0.0110615	0	0	0
107	ASV257	Bacteria	Firmicutes	Clostridia	Clostridiales	Lachnospiraceae	Anaerostipes	1.047	2.39972	1.1727	0.873272	0.555185	1.00814	0.152238	0.266633	0.320556	0.270483	0.684136	1.71077	2.03823	2.46525	1.84272	0.206237	1.32964	0.592921	0.267424	0.557057	0.949732	0.194361	1.00501	0.589473	0.69368	0	0.581498	1.03521	1.88679	0.905751	0.908065	0.7099	0.906103	1.19539	0.81721	1.53091	1.08568	1.91565	0.273049
108	ASV2574	Bacteria	Firmicutes	Clostridia	Clostridiales	Ruminococcaceae	Intestinimonas	0.209399	0	0	0	0.0333111	0	0.0811935	0.114271	0	0	0	0.156951	0	0.0169516	0	0	0.07155	0	0.198092	0.256683	0.0207107	0.132391	0	0.139419	0	0.26763	0.061674	0.0480837	0	0.0455724	0	0	0	0.118691	0	0	0	0.0124595	0
109	ASV2582	Bacteria	Lentisphaerae	Lentisphaeria	Victivallales	Victivallaceae	Victivallis	0.273014	0	0	0	0.0805019	0.40554	0	0.0304723	0.0160278	0	0.0593778	0.0313903	0.147029	0	0	0.138247	0.0506812	0	0.23771	0.442369	0.0562147	0.0985888	0.186772	0	0.119179	0.13716	0	0	0.265138	0	0.0715445	0	0	0.127169	0	0.0553073	0.0155097	0	0
110	ASV2603	Bacteria	Bacteroidetes	Bacteroidia	Bacteroidales	Prevotellaceae	Prevotella_2	0	0	0	0	0	0	0	0	0	0	0	0	0	0	0	0	1.24914	2.64752	1.24468	0	0	0	0	0	0	0.572059	0	0	0	0	0	0	3.03775	0	0	0	0	0	0
111	ASV2621	Bacteria	Firmicutes	Clostridia	Clostridiales	Ruminococcaceae	Ruminiclostridium_9	0.124579	0.132966	0.12521	0.137523	0.274817	0.376981	0.104029	0.7161	0	0.199174	0.302052	0.32332	0.0864877	0.10171	0.150473	0.256096	0.110306	0.232013	0.115554	0.297643	0.139057	0.191544	0.453589	0.212797	0.388094	0.0602168	0.123348	0.138594	0.120237	0.375972	0.280675	0.398383	0.276438	0.175211	0.129837	0.265475	0.128509	0	0
112	ASV2643	Bacteria	Tenericutes	Mollicutes	Anaeroplasmatales	Anaeroplasmataceae	Anaeroplasma	0.795186	0	0	0	0	0	0	0	0	0	0	0	0	0	0	0	0	0	0	0	0	0	0	0	0	0	1.33333	0	0	0	0	0	0	0	0	0	2.49485	0	0
113	ASV2651	Bacteria	Firmicutes	Erysipelotrichia	Erysipelotrichales	Erysipelotrichaceae	Erysipelatoclostridium	0.222652	0.319752	0.225989	0	0	0	0.0101492	0.00761808	0	0	0	0	0	0.0387465	0	0.213036	0	0.288727	0	0.232107	0.008876	0	0.0118585	0.25927	0	0	0	0.178193	0.00924898	0.450027	0.00275171	0.796765	0	0	0.0687373	0.192469	0.161744	0.660354	0.00712301
114	ASV2771	Bacteria	Firmicutes	Clostridia	Clostridiales	Ruminococcaceae	Negativibacillus	0	0.0316586	0.0366468	0.0618854	0	0	0.182685	0.180295	0.138907	0.0958985	0.180715	0.0627806	0.109551	0	0.175938	0	0	0.23459	0.0693321	0	0	0.109856	0.263852	0.0562567	0.0916758	0.13716	0	0	0.015415	0.264889	0.32195	0	0.11979	0.141299	0.0814664	0.112827	0.0487448	0	0.0118717
115	ASV285	Bacteria	Bacteroidetes	Bacteroidia	Bacteroidales	Tannerellaceae	Parabacteroides	0.622896	0.462215	1.86593	1.56089	1.02154	0.394117	1.43357	0.700863	1.70696	1.48274	1.82264	0.791035	1.62309	0.745871	2.22469	0.734294	2.00638	0.659947	1.62765	1.38172	1.89946	1.41968	1.90329	0.97104	1.38736	0.645658	0.651982	1.64333	0.48403	1.73745	1.82439	1.34192	1.18561	1.26039	1.45621	1.14154	1.26293	0.0186893	1.24415
116	ASV3014	Bacteria	Firmicutes	Clostridia	Clostridiales	Lachnospiraceae	Lachnospiraceae_UCG-003	0.251809	0	0	0	0.0444148	0	0	0	0	0	0	0	0	0	0	0.226634	0	0	0	0	0	0	0	0.459838	0.430876	0	1.60352	0	0	0	0	0	0	0	0	0	0	0.105906	0
117	ASV3015	Bacteria	Firmicutes	Clostridia	Clostridiales	Ruminococcaceae	Ruminococcaceae_UCG-010	1.20868	0.0348245	0.183234	0.189094	0.92716	0.12566	0.454176	0.0406298	0.480833	0	0.593778	0	0.449736	0	0	0.496329	1.01064	0.363486	0.316947	0.611671	0	0.0760542	0.317216	0.401135	0.822027	1.29466	0.10279	0.00565691	0.0955728	0.0227862	0.423764	0	0.454587	1.02866	0.175662	0	0.0997053	0	0
118	ASV3019	Bacteria	Firmicutes	Clostridia	Clostridiales	Ruminococcaceae	Flavonifractor	0.0450606	0.0474879	0.0794014	0	0	0	0	0.609446	0	0	0.0567962	0	0	0	0.340301	0.122382	0	0.273259	0.062729	0.12288	0.239652	0.0394355	0.0355756	0.141865	0	0.0434899	0	0.192335	0	0.338944	0.126579	0.164745	0	0.00847793	0	0.31857	0.126293	0	0
119	ASV31	Bacteria	Bacteroidetes	Bacteroidia	Bacteroidales	Bacteroidaceae	Bacteroides	19.983	15.1233	24.3335	14.9419	13.5937	7.97087	10.1568	25.3301	17.6306	12.4029	12.1879	22.4817	14.9451	16.9952	37.2966	17.1018	11.293	29.2181	7.5605	20.3736	36.6165	8.29554	13.4446	11.2269	17.9318	2.20795	23.7709	26.5677	20.4772	23.7005	10.1511	24.7417	8.95046	6.2115	16.6421	27.3837	22.0947	2.07139	8.02289
120	ASV310	Bacteria	Firmicutes	Clostridia	Clostridiales	Ruminococcaceae	Ruminococcus_2	0.914464	7.4461	6.21164	6.2023	0	0	9.30427	17.5825	20.1042	0	6.89815	0	4.36763	8.06413	0	13.4711	1.57112	5.95241	0.0594275	3.31504	0.0147933	3.6675	12.4811	0	2.78389	0.103707	0.381791	2.86522	2.5558	5.17531	2.5701	3.74719	6.00485	0	0	0	0	0	0
121	ASV3158	Bacteria	Actinobacteria	Coriobacteriia	Coriobacteriales	Eggerthellaceae	Slackia	0.331328	0	0	0	0.216522	0.0485506	0.0456714	0.111732	0	0.0491787	0.0387247	0.273095	0.129732	0.314816	0	0	0	0	0.0330153	0	0	0.183093	0.275711	0	0	0.394754	0	0.161222	0	0	0.118324	0	0	0.180862	0	0	0	0.0872165	0.118717
122	ASV3290	Bacteria	Firmicutes	Erysipelotrichia	Erysipelotrichales	Erysipelotrichaceae	Merdibacter	0	0	0.308444	0.154714	0	0	0	0	0.0106852	0	0.0335614	0.00941708	0	0.00726498	0	0.00679902	0	0	0.0396183	0	0	0.0140841	0.296463	0.00733783	0	0	0.0293686	0	0	0.187986	0.162351	0.0359443	0.0614307	0	0	0	0.00664702	0	0
123	ASV341	Bacteria	Firmicutes	Clostridia	Clostridiales	Lachnospiraceae	Roseburia	1.7176	0.838953	3.60055	2.33789	0	0.756819	3.46341	0.576435	0.603713	3.13268	1.24177	2.23499	0.302707	3.4218	2.48397	1.18983	0.4293	2.90789	1.43616	0.764589	1.2456	2.49289	1.03169	2.97671	1.83963	3.08109	1.48899	4.18611	1.52917	0.253496	1.03464	1.07833	2.28215	0	0	1.95567	6.59606	0.236731	1.70003
124	ASV359	Bacteria	Firmicutes	Clostridia	Clostridiales	Lachnospiraceae	Lachnospiraceae_NK4A136_group	1.13712	0.139298	4.29989	0.385065	0.582945	1.58789	2.12372	0.972575	0.248431	1.53929	0.196205	0	0	0.280912	0	0.713897	0.327937	0.711505	1.40975	0.286721	2.13912	0.909834	0.157125	0.503865	1.03594	0.943396	2.31131	4.66129	0.776915	0.321855	1.91244	0	1.86749	0.257164	0	0.176983	0	0	0.0831018
125	ASV363	Bacteria	Firmicutes	Clostridia	Clostridiales	Ruminococcaceae	Ruminococcaceae_UCG-013	0.100724	0.376737	0.482516	0.543217	0.532978	0.325575	0.324774	0.391061	0.365968	0.418019	0.317542	0	0.0663073	0.922652	0.743107	0.704832	0.736368	0.515584	0.0792367	0.483329	0.73375	0.929551	0.726335	0.254378	0.476714	1.07721	0.593245	0.707114	0.262055	0.187986	0.264164	0.425341	0.187364	0.0226078	0.0203666	0.495553	0.598232	0.308373	0.10922
126	ASV3654	Bacteria	Actinobacteria	Coriobacteriia	Coriobacteriales	Eggerthellaceae	Adlercreutzia	0	0.31342	0.0335929	0.165028	0	0	0	0.0482478	0.200347	0	0	0	0	0.123505	0	0.108784	0	0.232013	0	0	0	0	0.278675	0.105176	0	0	0	0	0	0.113931	0.159599	0	0.0737169	0	0.124745	0	0	0.12148	0
127	ASV3669	Bacteria	Firmicutes	Clostridia	Clostridiales	Lachnospiraceae	GCA-900066575	0.121929	0.126634	0	0	0	0	0.0202984	0.220924	0.0641111	0.108193	0.0180715	0.175786	0	0	0	0	0.07155	0.0515584	0	0.0901122	0	0	0	0.112513	0	0	0	0.141423	0	0.162352	0.115572	0	0	0	0.134929	0.0796425	0.0177254	0	0
128	ASV3731	Bacteria	Firmicutes	Clostridia	Clostridiales	Lachnospiraceae	Lachnospiraceae_UCG-002	0	0	0	0	0	0	0	0	0	0	0	0	0	0	0	0	0	0	0	0	0	0	0	0	0	0	0.211454	0	0.120237	0	0	0	0	0	0	0.143799	0.117431	0	0
129	ASV3779	Bacteria	Fusobacteria	Fusobacteriia	Fusobacteriales	Fusobacteriaceae	Fusobacterium	0	0	0	0	0	0	0	0.0558659	0	0.039343	0	0	0.0259463	0	0	0	0	0	0	0.0546135	0	0	0	0	0	0	0	0	0	0	0	0	0	0	0	0.143799	0	0	0
130	ASV3856	Bacteria	Firmicutes	Clostridia	Clostridiales	Lachnospiraceae	Howardella	0.182893	0	0	0	0	0	0	0	0	0	0	0	0.276761	0	0	0	0.113287	0	0.171679	0	0	0.129574	0	0	0	0.167269	0.140969	0	0.0924898	0	0	0	0	0	0	0	0	0	0
131	ASV391	Bacteria	Firmicutes	Clostridia	Clostridiales	Lachnospiraceae	Lachnoclostridium	0.357834	0.284927	0.455031	0.292237	0.244282	0.414108	1.35492	1.27476	0.488847	0.907347	0.472441	1.43767	0.2364	0.721654	1.78716	0.285559	0.763199	0.26037	0.442405	0.630786	1.87284	0.614067	0.776734	0.604148	0.534776	0.786164	0.558003	1.67444	1.31027	0.159503	0.434771	1.69238	0.764812	0.0791273	0.160387	0.438034	0.793211	0	1.93983
132	ASV3989	Bacteria	Firmicutes	Clostridia	Clostridiales	Ruminococcaceae	Oscillospira	0	0.044322	0	0.158152	0	0	0.0456714	0.0304723	0	0	0.307216	0.0251122	0	0	0.136584	0.0883873	0	0	0.0198092	0	0.0769254	0.047886	0	0	0.0672289	0	0	0.0876821	0	0	0.27242	0.08387	0	0.2176	0	0.303084	0.0974896	0	0.021369
133	ASV4085	Bacteria	Firmicutes	Clostridia	Clostridiales	Ruminococcaceae	Ruminococcaceae_UCG-008	0.00265062	0	0	0	0	0	0	0	0	0	0.170389	0	0	0	0	0.16091	0	0	0	0	0	0	0	0	0.216966	0	0	0	0	0	0	0	0	0.00282598	0	0	0	0	0
134	ASV4086	Bacteria	Firmicutes	Clostridia	Clostridiales	Lachnospiraceae	Anaerosporobacter	0	0	0.134372	0	0	0	0	0	0	0	0.167807	0	0	0.222793	0	0	0	0	0	0	0	0	0	0	0	0	0	0	0	0	0	0	0	0	0	0	0.190548	0.0903314	0
135	ASV4149	Bacteria	Firmicutes	Erysipelotrichia	Erysipelotrichales	Erysipelotrichaceae	Coprobacillus	0	0	0	0	0	0	0	0	0	0	0	0.22601	0	0	0	0	0	0	0	0	0	0	0	0	0	0	0	0	0	0	0	0	0	0.0197818	0.14002	0.0221229	0	0	0
136	ASV416	Bacteria	Firmicutes	Clostridia	Clostridiales	Lachnospiraceae	Lachnospira	0.861452	3.23867	2.90121	2.56481	8.43327	0.885335	1.87506	1.39665	1.68292	1.64257	2.44998	4.80271	1.45299	2.19645	1.2362	1.93545	0.852637	0	0.538149	2.42757	2.14208	2.0422	0	1.74885	1.15206	3.60297	4.81351	1.13987	4.64299	0.0911447	0.709942	1.44676	1.78456	3.26683	3.10845	1.78753	3.63592	0.137055	0.441627
137	ASV4187	Bacteria	Firmicutes	Bacilli	Lactobacillales	Lactobacillaceae	Lactobacillus	0	0.335581	0.0213773	0.237228	0	0	0	0	0	0.00983574	0	0	0	0.0266383	0.00231498	0	0.0178875	0	0	0	0	0.0619701	0	0	0	0	0.114537	0	0	0.00854482	0.0660411	0	0.0829315	0.0734754	0	0	0	0.00622975	0.0166204
138	ASV424	Bacteria	Firmicutes	Clostridia	Clostridiales	Clostridiaceae_1	Clostridium_sensu_stricto_1	1.9058	0.816792	0.161857	0.959224	0.52465	0.971012	0.44149	0	2.39615	0.36884	2.5042	0.232288	0.224868	0.0726498	0.291687	1.76321	1.74403	0.0128896	0.439103	0.278529	0	0.23943	0.0948682	0.105176	1.25596	1.49204	0	0	0.32988	0.125324	0.696183	0	0.135148	2.5999	1.50713	0.442458	0.095274	37.8395	0.0807275
139	ASV4303	Bacteria	Firmicutes	Clostridia	Clostridiales	Family_XIII	Family_XIII_AD3011_group	0.196146	0.218444	0.0213773	0.0343808	0.0277593	0.0199914	0.0685071	0.063484	0.0934954	0.0860628	0	0.106727	0.037478	0	0.0162048	0.208503	0.1908	0.0850713	0.0660306	0.226646	0.0147933	0.205628	0.305357	0.0562567	0.0305586	0.237522	0.0352423	0.118795	0	0.031331	0.132082	0	0.0276438	1.04279	0.20112	0.00884917	0.0709016	0.165088	0
140	ASV4304	Bacteria	Firmicutes	Clostridia	Clostridiales	Ruminococcaceae	Hydrogenoanaerobacterium	0.0265062	0	0	0	0	0	0.0177611	0	0	0	0.0258164	0	0	0	0	0.00906536	0.0059625	0	0	0	0	0	0	0.0171216	0	0.0401445	0	0	0	0.0370275	0	0	0	0.305205	0	0	0	0	0
141	ASV4351	Bacteria	Firmicutes	Clostridia	Clostridiales	Peptococcaceae	Peptococcus	0.108675	0	0	0	0	0.0999572	0	0.2387	0	0.120488	0.167807	0.00627806	0	0	0	0	0	0	0	0	0.071008	0	0	0	0	0	0	0	0	0	0.181613	0	0	0.401289	0	0	0	0	0
142	ASV4394	Bacteria	Firmicutes	Clostridia	Clostridiales	Lachnospiraceae	Tyzzerella_3	0	0	0	0	0	0	0	0.124429	0	0	0	0	0	0	0.206033	0	0.208687	0	0	0	0.372792	0	0.0622573	0	0	0	0	0.523264	0	0	0	0	0	0	0	0	0	0	0
143	ASV4414	Bacteria	Bacteroidetes	Bacteroidia	Bacteroidales	Prevotellaceae	Prevotella	0	0	0	0	0	0	0	0.111732	0.00534259	0	0	0.141256	0	0	0	0	0	0	0	0	0	0	0	0	0	0.0200723	0	0	0.024664	0.170896	0	0	0	0	0.0254582	0.108402	0	0	0
144	ASV4429	Bacteria	Actinobacteria	Coriobacteriia	Coriobacteriales	Atopobiaceae	Olsenella	0	0	0.146587	0.144399	0	0	0.0279103	0.175216	0	0	0.0490512	0	0.294058	0.0387465	0	0	0	0	0	0	0	0.385905	0	0.0782702	0	0.240867	0	0	0	0	0	0	0	0.206296	0.267312	0	0	0	0
145	ASV4476	Bacteria	Firmicutes	Clostridia	Clostridiales	Ruminococcaceae	Ruminiclostridium_1	0	0	0	0	0	0	0	0	0	0	0	0	0	0	0	0	0	0	0	0	0	0	0.0978329	0	0	0	0	0	0	0.0797516	0	0	0	0.344769	0	0	0	0	0
146	ASV4570	Bacteria	Firmicutes	Negativicutes	Selenomonadales	Veillonellaceae	Megasphaera	0.177592	0	0	0	0	0	0.494773	0	0	0	0	0	0	0	0	0.421539	0	0	0	0	0	0	0.400225	0	0	0	0	0	0	0	0	0	0	0	0	0	0	0	1.20142
147	ASV4594	Bacteria	Firmicutes	Clostridia	Clostridiales	Lachnospiraceae	Sellimonas	0	0	0	0	0	0	0	0	0	0	0.123919	0	0	0	0	0	0	0.154675	0	0	0	0	0.148232	0	0	0	0	0	0	0	0.0220137	0	0	0	0	0.117251	0	0	0
148	ASV4605	Bacteria	Firmicutes	Bacilli	Lactobacillales	Enterococcaceae	Enterococcus	0	0	0	0	0	0	0	0	0	0	0	0	0.18739	0	0	0	0.02385	0	0	0	0	0	0	0	0	0	0	0	0.00616599	0	0.170606	0	0	0	0.0636456	0	0	0	0
149	ASV4617	Bacteria	Firmicutes	Clostridia	Clostridiales	Lachnospiraceae	Butyrivibrio	0.153736	0	0	0	0.0277593	0	0	0	0	0	0	0	0	0	0	0	0	0	0	0	0	0	0	0	0	0	0	0	0	0	0	0	0	0	0	0	0	0	0
150	ASV4697	Bacteria	Synergistetes	Synergistia	Synergistales	Synergistaceae	Cloacibacillus	0	0	0	0	0	0	0	0	0	0	0	0	0	0	0	0	0	0	0	0	0	0	0.174913	0.0171216	0	0	0.0323054	0	0	0	0	0	0	0.822359	0	0	0	0	0
151	ASV470	Bacteria	Bacteroidetes	Bacteroidia	Bacteroidales	Marinifilaceae	Odoribacter	0.490365	0.272264	0.48557	0	0.31368	0.245609	0.190297	0.231082	0.518232	1.18029	0.260746	0.326459	0.544873	0.111396	0.226868	0.387544	0.685687	0.523317	1.59464	0.707244	0.618361	0.245064	0.610714	0.631054	0.326977	0.163923	0.546256	0.342243	0.0924898	0.635165	0.376985	0.608058	1.07504	1.61646	0.0712831	0.411486	0.615957	0	0
152	ASV4730	Bacteria	Firmicutes	Clostridia	Clostridiales	Family_XIII	Family_XIII_UCG-001	0.021205	0	0.0366468	0	0.0166556	0.0428388	0	0.099035	0.0641111	0	0.131664	0.0156951	0	0.00484332	0	0.09292	0.113287	0	0	0.0191147	0	0.0450692	0.0622573	0.0489189	0.0763965	0.0568714	0	0.152737	0	0.0398758	0.0853031	0	0.101361	0.0141299	0	0	0.0288038	0	0.00474868
153	ASV4738	Bacteria	Firmicutes	Negativicutes	Selenomonadales	Veillonellaceae	Veillonella	0.0530124	0	0	0	0.111037	0	0	0.0380904	0.00534259	0.226222	0	0.0502244	0	0	0	0.00453268	0.0953999	0	0	0	0	0.0676037	0	0.0489189	0	0	0.0851689	0	0.138735	0.0797516	0	0.0599071	0	0	0.00509165	0.0818548	0.248155	0	0.0664815
154	ASV4757	Bacteria	Firmicutes	Clostridia	Clostridiales	Ruminococcaceae	Pseudoflavonifractor	0.0583137	0	0	0	0	0	0	0	0	0	0	0	0.0172975	0	0.00694493	0	0	0	0	0	0	0	0	0	0.0336145	0	0	0	0	0	0	0.00599071	0	0.466286	0	0	0	0	0
155	ASV4801	Bacteria	Bacteroidetes	Bacteroidia	Bacteroidales	Rikenellaceae	Rikenellaceae_RC9_gut_group	0	0	0	0	0	0	0	0	0	0	0	0	0	0	0	0	0	0	0	0	0	0.298583	0	0	0	1.58236	0	0	0	0	0	0	0	0.285424	0	0	0	0	0
156	ASV4864	Bacteria	Firmicutes	Clostridia	Clostridiales	Family_XI	Ezakiella	0.0106025	0.022161	0	0	0	0	0	0	0	0	0	0	0.00576585	0	0	0	0	0	0	0	0.0118347	0	0	0	0	0	0	0	0	0.0569655	0	0	0	0	0.0610998	0.123888	0	0	0
158	ASV5037	Bacteria	Actinobacteria	Coriobacteriia	Coriobacteriales	Eggerthellaceae	Eggerthella	0	0.0158293	0	0	0	0	0	0	0	0	0	0	0	0	0	0	0	0	0	0	0	0	0	0	0	0	0	0	0.200395	0.190834	0	0.0149768	0	0	0.221487	0.146011	0	0	0
159	ASV507	Bacteria	Firmicutes	Clostridia	Clostridiales	Lachnospiraceae	Coprococcus_2	1.43134	1.39614	2.0339	3.76814	0	0.793945	0	0.667852	1.81648	0.511459	2.66684	0	0.219102	0.532765	0	1.04932	0.974868	0	0	4.05505	0	3.65905	0	3.57597	2.39885	2.89375	6.52863	0	0.262055	0	0.960348	0	2.34665	1.39321	0	0	0	0	0.474868
160	ASV5116	Bacteria	Firmicutes	Clostridia	Clostridiales	Ruminococcaceae	Pygmaiobacter	0	0	0	0	0	0	0.0405968	0.114271	0.0427408	0	0.0593778	0	0.0345951	0	0	0	0	0.314506	0	0	0.0118347	0	0.171949	0	0	0	0	0.0113138	0	0.304765	0	0	0	0	0	0.053095	0	0	0
161	ASV5176	Bacteria	Bacteroidetes	Bacteroidia	Bacteroidales	Prevotellaceae	Alloprevotella	0.108675	0	0	0	0	0	0	0	0	0	0	0	0	0	0	0	0	0	0	0	0	0	0	0	0	0.886525	0	0	0	0	0	0	0	0.0649975	0	0	0	0	0
162	ASV52	Bacteria	Firmicutes	Clostridia	Clostridiales	Lachnospiraceae	Blautia	2.17351	8.54782	4.4251	3.26274	3.44215	5.08639	1.58581	3.30371	3.06131	2.88925	2.98696	9.05923	3.56329	9.07154	5.58141	3.29073	2.55195	2.21959	4.5264	5.02717	6.56232	3.57455	7.10919	5.21475	2.84195	3.09782	2.96035	5.58337	3.61327	2.891	2.79574	6.57481	4.78545	3.53247	4.65886	9.01288	7.05692	15.8828	3.9509
163	ASV5203	Bacteria	Actinobacteria	Coriobacteriia	Coriobacteriales	Eggerthellaceae	Enterorhabdus	0	0.237439	0	0	0	0	0	0	0	0	0	0	0	0	0	0	0.0834749	0	0.0132061	0.0655362	0	0.0647869	0	0	0	0.324502	0	0.130109	0	0	0	0	0	0	0	0	0	0	0
164	ASV5207	Bacteria	Firmicutes	Erysipelotrichia	Erysipelotrichales	Erysipelotrichaceae	Dielma	0.00795186	0	0	0	0	0	0	0	0	0	0	0	0.037478	0	0	0.00453268	0	0	0	0	0	0	0.219383	0	0	0	0	0	0.018498	0	0.00275171	0	0	0.00565195	0.0661914	0	0	0	0
165	ASV5225	Bacteria	Firmicutes	Bacilli	Bacillales	Planococcaceae	Sporosarcina	0	0	0	0	0	0	0	0	0	0	0	0	0.276761	0	0	0	0	0	0	0	0	0	0	0	0	0	0	0	0	0	0	0	0	0	0	0	0	0	0
166	ASV5230	Bacteria	Bacteroidetes	Bacteroidia	Bacteroidales	Marinifilaceae	Sanguibacteroides	0	0	0.0244312	0	0	0	0.12179	0	0	0	0	0	0.0605414	0	0	0	0	0	0.0726336	0	0	0.047886	0	0	0	0.0970159	0.00293686	0	0	0	0	0	0	0	0	0	0.0288038	0	0
167	ASV5301	Bacteria	Firmicutes	Negativicutes	Selenomonadales	Veillonellaceae	Allisonella	0	0	0	0	0	0.0399829	0.0405968	0	0	0.159831	0	0.0125561	0	0	0	0	0.0775124	0	0.161775	0	0	0	0	0	0.0305586	0.0133815	0	0	0	0	0	0	0	0	0	0	0	0	0.223188
168	ASV5374	Bacteria	Firmicutes	Erysipelotrichia	Erysipelotrichales	Erysipelotrichaceae	Erysipelotrichaceae_UCG-006	0	0	0	0	0	0	0	0	0	0	0	0	0	0	0	0	0	0	0	0	0	0	0	0	0	0.304429	0	0	0	0	0	0	0	0	0	0	0	0	0
169	ASV539	Bacteria	Firmicutes	Clostridia	Clostridiales	Christensenellaceae	Christensenellaceae_R-7_group	3.51207	0.557191	0.143533	0.797635	3.83911	5.62616	2.23536	0.170137	2.58582	0.806531	2.2925	0.448881	2.10453	0.0121083	0.118064	2.26861	2.88883	0.0953829	1.99742	3.77652	0.109471	2.01966	1.38448	5.49115	1.69295	3.96093	3.87078	0.452553	2.07794	0.153807	1.19424	0	1.80299	5.70282	1.71589	0.015486	0.802074	0.38936	0.0831018
170	ASV547	Bacteria	Firmicutes	Negativicutes	Selenomonadales	Veillonellaceae	Dialister	2.21062	0	0	0	0.446924	2.48751	1.69999	0.540884	2.31334	1.32291	1.79166	0	0.498746	0.767666	2.7826	0	1.32666	0	0	0	1.34915	2.21684	0.996116	0.511202	0.611172	0.7962	0	0	0.496362	0.951323	0	0	0	0	0	0	0	0.024919	0.572215
171	ASV5470	Bacteria	Bacteroidetes	Bacteroidia	Bacteroidales	Porphyromonadaceae	Porphyromonas	0	0	0	0	0	0	0	0	0	0	0	0.0156951	0.037478	0	0	0	0	0	0	0	0	0	0	0	0	0	0.00587372	0	0	0.0170896	0	0	0	0	0.00509165	0.0132737	0	0	0
172	ASV5481	Bacteria	Firmicutes	Negativicutes	Selenomonadales	Veillonellaceae	Mitsuokella	0	0	0	0	0	0	0.596265	0	0	0	0	0	0	0	0	0	0	0	0	0	0	0	0	0	0	0.401445	0	0	0	0	0	0	0	0	0	0	0	0	0.391766
173	ASV5513	Bacteria	Bacteroidetes	Bacteroidia	Bacteroidales	Prevotellaceae	Prevotellaceae_UCG-003	0	0	0	0	0	0	0	0	0	0	0	0	0	0	0	0	0	0	0	0	0	0	0	0	0	0.177305	0	0	0	0	0	0	0	0	0	0	0	0	0
174	ASV5529	Bacteria	Actinobacteria	Coriobacteriia	Coriobacteriales	Coriobacteriaceae	Enorma	0	0	0	0	0	0	0	0.0101574	0	0	0	0	0	0	0	0	0	0.092805	0	0	0	0	0	0	0	0	0	0	0	0	0	0	0	0	0	0	0	0	0
175	ASV5540	Bacteria	Firmicutes	Erysipelotrichia	Erysipelotrichales	Erysipelotrichaceae	Faecalitalea	0	0.0126634	0.061078	0	0	0	0	0	0.00534259	0	0	0	0.00864877	0	0	0	0.0178875	0	0	0.204801	0	0	0	0	0	0	0	0	0	0	0.0880548	0.0569118	0.264152	0.180862	0	0.0420335	0.00664702	0.0124595	0
176	ASV5643	Bacteria	Firmicutes	Clostridia	Clostridiales	Lachnospiraceae	Hungatella	0	0	0	0	0	0	0	0	0	0	0	0.188342	0	0	0	0	0	0	0	0	0	0	0	0	0	0	0	0	0	0.128172	0	0	0	0	0	0	0	0	0
177	ASV5697	Bacteria	Firmicutes	Erysipelotrichia	Erysipelotrichales	Erysipelotrichaceae	Faecalicoccus	0	0	0	0	0	0	0	0.205688	0	0	0	0	0	0	0	0	0	0	0	0	0	0	0	0	0	0	0	0	0	0	0	0	0	0	0	0	0	0	0
178	ASV5738	Bacteria	Actinobacteria	Coriobacteriia	Coriobacteriales	Atopobiaceae	Libanicoccus	0	0	0	0	0	0	0	0	0	0	0	0	0	0	0	0	0	0	0	0	0	0	0	0	0	0.378028	0	0.0141423	0	0	0	0	0	0	0	0	0	0	0
179	ASV574	Bacteria	Firmicutes	Clostridia	Clostridiales	Lachnospiraceae	Coprococcus_1	0.233255	0.579352	0.455031	0.206285	0.322008	0.242753	0.114178	0	0.269801	0.0786859	0.240093	0.662335	0.129732	0.566668	0.407436	0.192639	0.327937	0	0.396183	0.387756	0	0.290133	0	0.276392	0.247525	0.341228	0.46696	0.545892	0.212727	0	0.211882	0	0.211936	0.480416	0.539715	0.382726	0.24594	0.532644	0.168578
180	ASV581	Bacteria	Firmicutes	Clostridia	Clostridiales	Ruminococcaceae	Butyricicoccus	0.437353	0.262766	0.467247	0.543217	0.158228	0.945309	0.238506	0.619604	0.216375	0.194256	0.167807	0.737671	0.170093	0.508548	1.51631	0.265162	0.545568	0.0979609	0.290535	0.677207	0.408296	0.211262	0.284605	0.210351	0.143625	0.759401	0.528634	0.681657	0.39154	0.367427	0.302688	0.272578	0.307154	0	0	0.265475	0.183901	0.0622975	0.225562
181	ASV5860	Bacteria	Firmicutes	Clostridia	Clostridiales	Lachnospiraceae	Lachnospiraceae_NK3A20_group	0	0	0	0	0	0	0	0	0	0	0	0	0	0	0	0	0	0	0	0	0	0	0	0	0	0.612204	0	0	0	0	0	0	0	0	0	0	0	0	0
182	ASV5926	Bacteria	Firmicutes	Negativicutes	Selenomonadales	Acidaminococcaceae	Succiniclasticum	0	0	0	0	0	0	0	0	0	0	0	0	0	0	0	0	0	0	0	0	0	0.160559	0	0	0	0	0	0	0	0	0	0	0	0	0	0	0	0	0
183	ASV6004	Bacteria	Firmicutes	Erysipelotrichia	Erysipelotrichales	Erysipelotrichaceae	Catenisphaera	0	0	0	0	0	0	0	0	0	0	0	0.273095	0	0	0	0	0	0	0	0	0	0.154925	0	0	0	0	0	0	0	0	0	0	0	0	0	0	0	0	0
184	ASV6021	Bacteria	Proteobacteria	Gammaproteobacteria	Enterobacteriales	Enterobacteriaceae	Klebsiella	0	0	0	0	0	0	0	0	0	0	0	0	0	0	0	0	0	0	0	0	0	0	0	0	0	0	0	0	0	0	0	0	0	0.152603	0	0	0	0	0
185	ASV6067	Bacteria	Firmicutes	Clostridia	Clostridiales	Family_XI	Peptoniphilus	0.0132531	0	0	0	0	0	0	0	0	0	0	0.0219732	0.0115317	0	0	0	0	0	0	0	0	0	0	0	0	0	0	0	0	0	0	0	0	0	0.0381874	0.0464581	0	0	0
186	ASV6069	Bacteria	Bacteroidetes	Bacteroidia	Bacteroidales	Prevotellaceae	Prevotella_6	0	0	0	0	0	0	0	0.0228542	0	0	0	0	0	0	0.00462995	0	0	0	0	0	0	0	0	0	0	0	0	0	0	0	0	0	0	0	0	0.037609	0	0	0
187	ASV6074	Bacteria	Firmicutes	Clostridia	Clostridiales	Ruminococcaceae	Ruminiclostridium	0	0	0	0	0	0	0	0	0	0	0	0	0	0	0	0	0	0	0	0	0	0	0	0	0	0.0100361	0	0	0	0	0.0550343	0	0	0	0	0	0	0	0
188	ASV61	Bacteria	Firmicutes	Clostridia	Clostridiales	Ruminococcaceae	Subdoligranulum	3.60219	2.84294	4.58391	2.32758	3.03409	2.47894	2.45357	0.825292	3.27501	3.65398	4.01188	0.866372	5.30458	4.92808	2.23164	5.2919	2.16439	12.8329	1.68048	5.73441	1.08583	5.61393	3.72951	4.04559	1.03594	1.47197	1.31865	2.89634	0.773832	0	1.7611	3.47162	3.92849	3.58334	3.2332	2.1415	1.51995	4.53838	1.37237
190	ASV6189	Bacteria	Synergistetes	Synergistia	Synergistales	Synergistaceae	Pyramidobacter	0	0	0	0	0	0	0.175074	0.0431691	0	0	0	0	0	0	0	0	0	0	0	0	0	0.0394355	0	0	0	0.0167269	0	0	0	0	0	0	0	0	0	0	0	0	0
191	ASV6191	Bacteria	Epsilonbacteraeota	Campylobacteria	Campylobacterales	Helicobacteraceae	Helicobacter	0	0	0	0	0	0	0	0.292026	0	0	0	0	0	0	0	0	0	0	0	0	0	0	0	0	0	0	0	0	0	0	0	0	0	0	0	0	0	0	0
192	ASV6206	Bacteria	Firmicutes	Clostridia	Clostridiales	Lachnospiraceae	UC5-1-2E3	0	0	0	0	0	0	0	0	0	0	0	0	0	0	0	0	0	0	0	0	0	0	0	0	0	0	0	0	0	0.196531	0	0	0	0	0	0	0	0	0.00474868
193	ASV6219	Bacteria	Firmicutes	Clostridia	Clostridiales	Lachnospiraceae	Lactonifactor	0	0	0	0	0	0	0	0	0	0	0	0	0.0115317	0	0	0	0	0	0	0.00546135	0	0	0	0	0	0	0	0	0	0	0	0	0	0	0	0	0	0	0
194	ASV6221	Bacteria	Firmicutes	Clostridia	Clostridiales	Lachnospiraceae	Lachnospiraceae_FCS020_group	0	0	0	0	0.0416389	0.0885335	0	0	0	0	0	0	0	0	0	0	0	0	0	0	0	0	0.0177878	0	0	0	0	0	0	0	0.0110069	0	0	0	0	0	0	0	0
195	ASV6321	Bacteria	Proteobacteria	Gammaproteobacteria	Enterobacteriales	Enterobacteriaceae	Enterobacter	0	0	0	0	0	0	0	0	0	0	0	0	0	0	0	0	0	0	0	0	0	0.0591533	0	0	0	0	0	0	0	0	0	0	0	0	0	0.28981	0	0	0
196	ASV6367	Bacteria	Synergistetes	Synergistia	Synergistales	Synergistaceae	Synergistes	0	0	0	0	0	0	0	0	0	0	0	0	0	0	0	0	0	0	0	0	0	0.0845047	0	0	0	0	0	0	0	0	0	0	0	0	0	0	0	0	0
197	ASV6368	Bacteria	Firmicutes	Clostridia	Clostridiales	Lachnospiraceae	FD2005	0	0	0	0	0	0	0	0	0	0	0	0	0	0	0	0	0	0	0	0	0	0	0	0	0	0.210759	0	0.0905105	0	0	0	0	0	0	0	0	0	0	0
198	ASV64	Bacteria	Firmicutes	Clostridia	Clostridiales	Lachnospiraceae	Fusicatenibacter	3.62605	3.32415	1.75905	0.935158	0.885521	0.659717	0.804324	1.37633	0.892213	1.18521	1.407	2.77176	0.4728	3.08762	1.12971	3.66467	0.867543	0.438246	0.775859	0.838317	1.31957	0.901383	1.24515	0.728891	1.2254	1.02369	1.26285	1.4312	1.35652	1.98525	0.145841	1.10229	1.96885	0.830837	3.77546	1.90921	2.1492	0.797408	1.40798
199	ASV640	Bacteria	Firmicutes	Erysipelotrichia	Erysipelotrichales	Erysipelotrichaceae	Holdemanella	0	10.7987	0	0	0	1.29088	4.78788	0	0	1.4434	3.02827	0	0	0	0	0	0	0	8.75896	0	0	1.48447	0	0	3.05586	2.5358	1.13363	3.12261	0	0	0	0	0	0.0508676	0	0	0	0	0.337156
200	ASV6417	Bacteria	Firmicutes	Clostridia	Clostridiales	Lachnospiraceae	ASF356	0.0397593	0	0	0	0	0	0	0	0	0	0	0	0	0	0	0	0	0	0	0	0	0	0	0	0	0	0	0	0	0	0.107317	0	0	0	0	0	0	0	0
201	ASV6435	Bacteria	Firmicutes	Bacilli	Lactobacillales	Leuconostocaceae	Weissella	0	0	0.0427546	0.0103142	0	0	0	0	0.168292	0	0	0	0	0	0	0	0	0	0	0	0	0	0	0	0	0	0	0	0	0	0	0	0	0.0339117	0	0	0	0	0
202	ASV6499	Bacteria	Verrucomicrobia	Verrucomicrobiae	Opitutales	Puniceicoccaceae	Cerasicoccus	0.0556631	0	0	0	0.174883	0	0	0	0	0	0	0	0	0	0	0	0	0	0	0	0	0	0	0	0.0244469	0	0	0	0	0	0	0	0	0	0	0	0	0	0
203	ASV6509	Bacteria	Proteobacteria	Deltaproteobacteria	Desulfovibrionales	Desulfovibrionaceae	Mailhella	0	0	0	0.216599	0.0693982	0	0	0	0	0	0	0	0	0	0	0	0	0	0	0	0	0.00281682	0	0	0	0	0	0	0	0	0	0	0	0	0	0	0	0	0
204	ASV6518	Bacteria	Firmicutes	Clostridia	Clostridiales	Ruminococcaceae	GCA-900066225	0.121929	0	0	0	0.0666223	0	0.172536	0	0.203019	0	0.0877759	0	0.0144146	0	0	0	0.059625	0	0	0	0	0	0.0088939	0	0	0	0.0117474	0.0593975	0	0.0455724	0	0	0	0.00847793	0	0	0	0.0280339	0
205	ASV6543	Bacteria	Firmicutes	Clostridia	Clostridiales	Defluviitaleaceae	Defluviitaleaceae_UCG-011	0	0	0.0274851	0	0.0832778	0.21705	0	0.027933	0.0507546	0	0.0955208	0	0.0461268	0	0	0.013598	0	0.0747596	0	0.0354988	0.026628	0	0.0266817	0.0342432	0	0.0167269	0	0	0	0	0.173358	0	0	0.0593455	0.0941955	0	0	0	0
206	ASV6568	Bacteria	Firmicutes	Bacilli	Lactobacillales	Carnobacteriaceae	Granulicatella	0	0	0.0732936	0.044695	0	0	0.0710444	0.0101574	0.00801389	0	0	0.100449	0.0144146	0.0121083	0.0578744	0	0	0.00257792	0	0	0.0147933	0.0619701	0	0.0464729	0.0183352	0	0.0117474	0	0.0277469	0	0	0.119814	0	0	0	0.139374	0.0465291	0.0124595	0.0664815
207	ASV6597	Bacteria	Firmicutes	Clostridia	Clostridiales	Lachnospiraceae	Syntrophococcus	0	0	0	0	0	0	0	0	0	0	0	0	0	0	0	0	0	0	0	0	0	0.174643	0	0	0	0	0	0	0	0	0	0	0	0	0	0	0	0	0
208	ASV6616	Bacteria	Firmicutes	Clostridia	Clostridiales	Lachnospiraceae	Eisenbergiella	0	0	0	0	0	0	0	0.099035	0	0.0147536	0	0	0	0	0	0	0	0	0	0	0	0	0	0	0	0	0	0	0	0.173745	0	0	0	0	0	0	0	0	0
209	ASV664	Bacteria	Proteobacteria	Gammaproteobacteria	Betaproteobacteriales	Burkholderiaceae	Sutterella	0.355183	0.0854782	0.421438	0.189094	0.732845	1.4965	0.999696	1.01574	0.846801	2.09747	0.570543	1.36548	0.216219	0.387465	2.05107	0.233433	1.63372	0	0.726336	0	2.18646	0.526746	0	0.80227	0.663122	0.715911	1.93539	1.83001	0.850906	0	0.244902	1.288	0	0.101735	0.346232	1.0973	0	0	1.12544
210	ASV6649	Bacteria	Actinobacteria	Actinobacteria	Actinomycetales	Actinomycetaceae	Actinomyces	0	0.0791465	0	0.085952	0	0	0	0	0	0.0344251	0	0.106727	0.13838	0	0	0	0	0.0592921	0	0	0	0.0422523	0	0.088054	0	0.204068	0	0	0.0400789	0.00854482	0	0	0	0.0423896	0	0.0553073	0.0221567	0	0.0641071
211	ASV6661	Bacteria	Firmicutes	Clostridia	Clostridiales	Ruminococcaceae	DTU089	0	0	0	0.0378189	0	0.0428388	0	0.104114	0	0	0.0129082	0	0.0201805	0	0	0.0453268	0	0.0979609	0	0	0	0.0985888	0.124515	0	0	0.0702529	0	0	0.015415	0.0854482	0.0495308	0.107833	0	0.155429	0	0.053095	0	0	0
212	ASV6715	Bacteria	Actinobacteria	Actinobacteria	Corynebacteriales	Corynebacteriaceae	Lawsonella	0	0	0	0	0	0	0	0	0	0	0	0	0	0	0	0	0	0	0	0	0	0	0	0	0	0	0	0.00848536	0	0	0	0	0	0	0.0101833	0	0	0	0
213	ASV675	Bacteria	Firmicutes	Negativicutes	Selenomonadales	Veillonellaceae	Megamonas	0	0	0	0	0	2.1448	0	0	0	0.872922	0	0	0	0	0	0	0	0	0.217901	0	0	0	0	1.48469	0	0	0	0	0	0	2.13258	0	0	0	0	0	0	0	19.0564
214	ASV676	Bacteria	Firmicutes	Erysipelotrichia	Erysipelotrichales	Erysipelotrichaceae	Asteroleplasma	0	0	0	0	6.65112	0	0	0	0	0	0	0	0	2.47251	0	0	0	0	0	0	0	0.00281682	0	0	0	0.18065	0	0	0	0	0	0	0	0	0	0	0	0	0
215	ASV6797	Bacteria	Firmicutes	Clostridia	Clostridiales	Lachnospiraceae	Lachnospiraceae_NC2004_group	0	0	0	0	0	0	0	0	0	0	0.312379	0	0	0	0	0	0	0	0	0	0	0	0.0118585	0	0	0	0	0	0	0	0	0	0	0	0	0	0	0	0
216	ASV6815	Bacteria	Firmicutes	Clostridia	Clostridiales	Ruminococcaceae	Caproiciproducens	0.0318075	0	0	0.0171904	0.0138796	0	0	0.0533266	0.0213704	0	0.0542145	0.0219732	0.00576585	0	0	0.106518	0	0	0.0231107	0	0.0414213	0.0112673	0.0592926	0.00244594	0.021391	0.0568714	0	0	0.012332	0.1652	0	0	0	0.00847793	0	0	0	0	0
217	ASV6829	Bacteria	Proteobacteria	Gammaproteobacteria	Betaproteobacteriales	Burkholderiaceae	Oxalobacter	0.0662655	0	0	0	0.00555185	0	0	0	0	0	0	0	0.0490097	0	0	0	0.0804937	0	0.0396183	0	0	0	0.0474341	0	0	0	0	0	0	0	0	0	0	0.0791273	0	0	0	0	0
218	ASV6891	Bacteria	Actinobacteria	Coriobacteriia	Coriobacteriales	Atopobiaceae	Coriobacteriaceae_UCG-003	0	0	0	0	0	0	0	0	0	0	0	0	0	0	0	0.0317288	0	0	0	0	0	0	0	0	0	0	0	0	0	0	0	0	0	0	0	0	0	0	0
219	ASV6921	Bacteria	Firmicutes	Clostridia	Clostridiales	Lachnospiraceae	Tyzzerella	0	0	0	0	0	0	0	0	0	0	0	0	0	0	0	0	0	0.399577	0	0	0	0	0	0	0	0	0	0	0	0	0	0	0	0	0	0	0	0	0
220	ASV693	Bacteria	Firmicutes	Clostridia	Clostridiales	Ruminococcaceae	Ruminococcaceae_UCG-002	2.43592	0.791465	1.82929	1.15519	1.70442	2.23333	2.0273	0.888776	1.69894	1.33766	1.61095	0.527357	0.838931	0.309972	0	3.52643	4.41523	0	3.74393	1.29434	0.917187	2.76612	1.06727	1.82712	1.9313	5.1017	0.511013	0.704285	1.48909	0.529779	3.23051	0	1.89821	1.16995	1.26782	0.393788	1.4557	0.414279	0.230311
221	ASV6940	Bacteria	Epsilonbacteraeota	Campylobacteria	Campylobacterales	Campylobacteraceae	Campylobacter	0	0.00633172	0	0	0	0	0	0	0	0	0	0	0	0	0	0	0	0	0	0	0	0	0	0	0	0	0	0	0	0	0	0	0	0	0.0152749	0	0	0	0
222	ASV71	Bacteria	Actinobacteria	Actinobacteria	Bifidobacteriales	Bifidobacteriaceae	Bifidobacterium	2.84412	1.04157	3.89678	20.209	1.43515	2.82165	0.286715	1.75216	0.0881528	4.40641	7.0608	1.61346	14.3166	11.0525	9.29231	0	0.888412	0.515584	1.12912	3.33415	3.10068	6.54911	0.216418	1.34772	3.94512	0.18065	0.126285	0.280017	7.04772	3.17867	0.822762	0.137786	0.242651	4.32374	9.51375	1.93354	1.02586	1.85958	1.81637
223	ASV7113	Bacteria	Firmicutes	Bacilli	Lactobacillales	Streptococcaceae	Lactococcus	0	0	0.0427546	0	0	0	0	0	0.0801389	0	0	0	0	0	0.122694	0	0.011925	0	0.0528245	0	0	0	0	0	0	0	0	0	0	0.0142414	0	0	0	0	0.0178208	0	0	0.0186893	0
224	ASV713	Bacteria	Firmicutes	Negativicutes	Selenomonadales	Acidaminococcaceae	Phascolarctobacterium	0	0.636338	0.848985	1.02455	0.755052	1.56504	0.256267	0.721178	0	1.28848	0.0981025	1.04216	0.0922536	0	0	1.1853	3.16907	1.81743	1.78283	1.45272	0.017752	0	0	0.506311	0.663122	1.09728	1.54185	2.49187	0	1.60927	1.56022	2.15366	2.11015	2.39643	1.08707	1.80523	1.4978	0	0.441627
226	ASV72	Bacteria	Verrucomicrobia	Verrucomicrobiae	Verrucomicrobiales	Akkermansiaceae	Akkermansia	0	1.54494	0.989464	0.42976	2.07084	2.89876	1.88775	0.67547	0.558301	0.127865	0	0	0	0	0	0.81135	3.90543	0	0	0	0	0.377454	4.71673	0.914783	2.88168	0.317811	0.393539	0.478009	0	20.0404	3.95971	22.1267	0	14.209	0.81721	6.91341	0	0	0.360899
227	ASV7237	Bacteria	Firmicutes	Erysipelotrichia	Erysipelotrichales	Erysipelotrichaceae	Erysipelotrichaceae_UCG-004	0	0	0.0152695	0	0	0	0	0	0	0	0	0	0	0	0	0	0	0	0	0	0	0	0	0	0.0641731	0.0568714	0	0	0	0	0	0	0.0645023	0.0876053	0	0	0	0	0
228	ASV7290	Bacteria	Firmicutes	Clostridia	Clostridiales	Family_XI	Finegoldia	0	0	0	0	0	0	0	0	0	0	0	0	0.00576585	0	0	0	0	0	0	0	0.00295867	0	0	0	0	0	0	0	0	0.00854482	0	0	0	0	0	0.0486704	0	0	0
229	ASV7328	Bacteria	Firmicutes	Erysipelotrichia	Erysipelotrichales	Erysipelotrichaceae	Holdemania	0.0238556	0	0.0122156	0	0	0.00571184	0.0532833	0.0736414	0	0.0270483	0	0.0251122	0	0	0.0486145	0.0113317	0.011925	0.0592921	0	0.00546135	0.071008	0	0	0.00978378	0	0	0	0.0763683	0.00616599	0.0341793	0	0.0299536	0.00614307	0	0	0.0464581	0.0398821	0	0
230	ASV7337	Bacteria	Firmicutes	Bacilli	Bacillales	Bacillaceae	Virgibacillus	0	0	0	0	0	0	0	0	0	0	0	0	1.09839	0	0	0	0	0	0	0	0	0	0	0	0	0	0	0	0	0	0	0	0	0	0	0	0	0	0
231	ASV7358	Bacteria	Firmicutes	Clostridia	Clostridiales	Lachnospiraceae	Lachnospiraceae_NK4B4_group	0	0	0	0	0	0	0	0	0	0	0	0	0	0	0	0	0	0	0	0	0	0	0.0148232	0	0	0.291048	0	0	0	0	0	0	0	0	0	0	0	0	0
232	ASV739	Bacteria	Firmicutes	Clostridia	Clostridiales	Ruminococcaceae	CAG-352	0	0	0	0	8.29725	0	0	0	0	0	0	0	0	0	0	0	0	0	0	0	0	0	0	3.32893	0	0	2.37004	0	0	0	0	0	0.141291	1.2293	7.39562	0	0	0	0
233	ASV750	Bacteria	Firmicutes	Clostridia	Clostridiales	Ruminococcaceae	Ruminococcaceae_UCG-003	0.720969	0.110805	0.271797	0.0481331	0.199867	0.27988	0.261342	0.0203149	0.16562	0.457362	0.0929392	0.32332	0.0864877	0.133191	0.212978	0.652706	0.31005	0	0.623989	0.461484	0.159768	0.154925	0	0.210351	0.516441	0.956778	0.161527	0.149908	0.15415	0	0.0165103	0	0.31944	0	0	0	0.418762	0	0.0973479
234	ASV7581	Bacteria	Firmicutes	Bacilli	Bacillales	Bacillaceae	Bacillus	0	0	0	0	0	0	0	0	0	0	0	0	0.262346	0	0	0	0	0	0	0	0	0	0	0	0	0	0	0	0	0	0	0	0	0	0	0	0	0	0
235	ASV767	Bacteria	Firmicutes	Clostridia	Clostridiales	Ruminococcaceae	Ruminococcaceae_NK4A214_group	0.763379	0.414728	0.131318	0.330056	0.405285	0.291304	0.776413	0.215846	0.14425	0.218845	0.472441	0.213454	0.18739	0.0823364	0	0.809083	0.569418	0.0799154	0.274027	0.314027	0	0.47886	0.681865	0.393797	0.421709	1.87676	0.126285	0	0.0832408	0	0.269668	0	0.571306	1.57124	0.206212	0.0398212	0.301332	0	0.154332
236	ASV7688	Bacteria	Actinobacteria	Actinobacteria	Actinomycetales	Actinomycetaceae	Mobiluncus	0	0	0	0	0	0	0	0	0	0	0	0	0	0	0	0	0	0	0	0	0	0	0	0	0	0	0	0	0	0	0	0	0	0	0	0.00884917	0	0	0
238	ASV7814	Bacteria	Firmicutes	Clostridia	Clostridiales	Ruminococcaceae	Anaerotruncus	0	0	0	0	0	0	0.111641	0.0711021	0	0	0.0206532	0	0	0	0	0	0.0208687	0.0283571	0	0.0464215	0	0	0	0	0.0336145	0	0	0.0141423	0	0.0797516	0	0	0.0337869	0	0	0	0	0	0
239	ASV7847	Bacteria	Bacteroidetes	Bacteroidia	Bacteroidales	Rikenellaceae	dgA-11_gut_group	0	0	0	0	0	0	0	0	0	0	0	0	0	0	0	0	0	0	0	0	0	0	0	0	0	0	0	0	0	0	0	0	0	0.0819533	0	0	0	0	0
240	ASV7849	Bacteria	Firmicutes	Clostridia	Clostridiales	Family_XIII	S5-A14a	0	0	0	0	0	0	0	0	0	0	0	0	0	0	0	0	0	0	0	0	0.00591733	0	0	0	0	0	0	0	0.00616599	0	0	0	0	0	0	0	0	0	0
241	ASV7972	Bacteria	Firmicutes	Clostridia	Clostridiales	Lachnospiraceae	GCA-900066755	0	0	0	0	0	0	0.00761189	0.106653	0	0	0	0.00627806	0	0	0	0	0	0.0128896	0	0	0	0	0	0	0	0	0	0	0	0	0	0	0	0	0	0	0	0	0
242	ASV7991	Bacteria	Actinobacteria	Coriobacteriia	Coriobacteriales	Eggerthellaceae	CHKCI002	0	0	0	0	0	0	0	0	0	0.0688502	0	0	0	0	0	0	0	0.108273	0.0957443	0	0	0	0	0	0	0	0	0	0	0	0	0	0	0	0	0	0	0	0
243	ASV800	Bacteria	Firmicutes	Clostridia	Clostridiales	Ruminococcaceae	Ruminococcaceae_UCG-005	1.73086	0.598347	0.763475	1.04861	0.941039	2.43039	0.603877	0.380904	0.248431	0.447526	1.08171	0.583859	0.712082	0.0702281	0	1.00626	1.51447	0.435668	1.78283	1.14688	0.366875	1.16898	1.04948	1.24499	1.29569	2.13435	0.684288	0.6958	0.332963	0	0.553094	0	1.1979	1.88775	1.25	0.174771	0.474154	0.0436083	0
244	ASV8021	Bacteria	Firmicutes	Clostridia	Clostridiales	Eubacteriaceae	Eubacterium	0	0.00949758	0	0	0	0	0	0	0	0	0	0	0	0	0	0	0	0.00773375	0.00660306	0	0	0.00563364	0.0177878	0	0	0.0167269	0	0	0	0.031331	0	0	0	0.118691	0	0	0	0	0
245	ASV8032	Bacteria	Firmicutes	Clostridia	Clostridiales	Peptostreptococcaceae	Peptostreptococcus	0	0	0	0	0	0	0	0	0	0	0	0.0188342	0	0	0	0	0	0	0	0	0	0	0	0	0	0	0	0	0	0	0	0	0	0	0	0.053095	0	0	0
246	ASV804	Bacteria	Firmicutes	Erysipelotrichia	Erysipelotrichales	Erysipelotrichaceae	Catenibacterium	0	0	0	0	0	0.00571184	0.969248	0	0	0	0	0	4.68187	0	0	3.21594	0	0	1.54842	0	0	0.568998	0	0	0	4.28877	0.701909	0	0	0	0	0	0	0	0	0	0	0	1.03996
247	ASV8096	Bacteria	Firmicutes	Clostridia	Clostridiales	Lachnospiraceae	Acetitomaculum	0	0	0	0	0	0	0	0	0	0	0	0	0	0	0	0	0	0	0	0	0	0.11549	0	0	0	0	0	0	0	0	0	0	0	0	0	0	0	0	0
248	ASV8167	Bacteria	Firmicutes	Clostridia	Clostridiales	Ruminococcaceae	Ruminococcaceae_UCG-009	0.0477112	0	0.0152695	0.0103142	0	0	0.0456714	0.0558659	0.106852	0	0.080031	0	0	0	0	0	0.0566437	0	0	0.00546135	0	0.0338019	0	0.00733783	0.0580614	0.0401445	0	0	0	0	0.115572	0	0.0368584	0.0678234	0	0	0	0	0
249	ASV8199	Bacteria	Firmicutes	Clostridia	Clostridiales	Family_XI	Murdochiella	0	0	0	0	0	0	0	0	0	0	0	0	0	0	0	0	0	0	0	0	0.008876	0	0	0	0	0	0	0	0	0	0	0	0	0	0	0	0	0	0
250	ASV8202	Bacteria	Firmicutes	Negativicutes	Selenomonadales	Veillonellaceae	Anaeroglobus	0	0	0	0	0	0	0	0	0	0	0	0	0	0	0	0	0	0	0	0	0	0	0	0	0	0	0	0	0	0	0	0	0	0	0	0	0	0	0.00474868
251	ASV8491	Bacteria	Firmicutes	Erysipelotrichia	Erysipelotrichales	Erysipelotrichaceae	Solobacterium	0	0	0	0	0	0	0	0	0	0	0	0	0	0.0121083	0	0	0	0.0128896	0	0	0	0	0	0	0	0.428208	0	0	0	0	0	0	0	0	0	0	0	0	0.0189947
252	ASV8501	Bacteria	Firmicutes	Clostridia	Clostridiales	Family_XI	Parvimonas	0	0	0	0	0	0	0	0	0	0	0	0.0219732	0.0576585	0	0	0	0	0	0	0.0409601	0	0	0	0	0	0	0	0	0	0	0	0	0	0	0	0	0	0.00622975	0
253	ASV855	Bacteria	Firmicutes	Clostridia	Clostridiales	Lachnospiraceae	Lachnospiraceae_UCG-004	0.413497	0	0.427546	0	0	0.277024	0.205521	0.147283	0.114866	0.445067	0	0	0	0.314816	0.277797	0.287825	0.1431	0.466603	0	0.398678	0	0.290133	0	0.242149	0.22919	0	0.349486	0.288502	0.376125	0.093993	0.107317	0.326494	0.215008	0	0	0.0221229	0.440919	0	0.493862
255	ASV8638	Bacteria	Firmicutes	Clostridia	Clostridiales	Lachnospiraceae	Shuttleworthia	0	0	0	0	0	0	0	0	0	0	0	0	0	0	0	0	0	0	0	0	0	0	0	0	0	0	0	0	0	0	0	0	0	0.0226078	0	0	0	0	0
256	ASV872	Bacteria	Firmicutes	Clostridia	Clostridiales	Ruminococcaceae	Ruminococcaceae_UCG-014	10.47	1.89318	4.43732	0.763254	0.396958	1.02242	0	0.231082	0	0.548343	3.07216	0.301347	0.513161	0.11624	0	1.43006	2.34624	0	5.43432	1.01854	0	2.92386	9.19629	3.39008	4.55323	2.68634	1.18943	0.00565691	0.613516	0	2.23164	0.560132	3.54762	3.1764	0.827393	0.621654	0.274744	0.193122	0.014246
257	ASV908	Bacteria	Firmicutes	Clostridia	Clostridiales	Ruminococcaceae	Ruminococcaceae_UCG-004	0	0.174122	0.253474	0.237228	0.0860537	0.105669	0.0989546	0.170137	0.186991	0.23114	0.222021	0.188342	0	0.10171	0	0.18584	0.2385	0.268103	0	0.234838	0.301784	0	0.349827	0	0.189463	0	0	0.189506	0	0	0.104565	0.134791	0.162791	0.542587	0.35387	0.223441	0	0.130825	0
258	ASV9140	Archaea	Euryarchaeota	Methanobacteria	Methanobacteriales	Methanobacteriaceae	Methanosphaera	0	0	0	0	0.0360871	0	0	0	0	0	0	0	0	0	0	0	0	0	0	0	0	0.0873215	0	0	0.0366703	0.0970159	0	0	0	0	0	0	0	0	0	0	0	0	0
259	ASV920	Bacteria	Proteobacteria	Deltaproteobacteria	Desulfovibrionales	Desulfovibrionaceae	Bilophila	0.352533	0.151961	0.280959	0.175342	0.111037	0.0885335	0.271491	0.297105	0.189662	0	0.00516329	0.282512	0.221985	0	0.173623	0.124649	0.64395	0.317084	0.217901	0.106496	0.2219	0.208445	0.533634	0.232365	0.0672289	0.207413	0.143906	0.429925	0.262055	0	0.187116	0.25161	0.15972	0.0734754	0.127291	0.128313	0.137372	0	0.0546098
261	ASV936	Bacteria	Proteobacteria	Gammaproteobacteria	Enterobacteriales	Enterobacteriaceae	Escherichia/Shigella	0	0.823123	0	0	0.166556	0	0	0.182834	0.49419	0.18442	0.0671228	0.433186	0.640009	0	0	0	0.160987	0.0515584	0.0825382	0.0709975	0.103553	0.104222	0	0	0	0.26763	0	0	0.021581	4.18981	0.0357723	0	0	0.604759	0.137475	0.331844	0	0	0
263	ASV950	Bacteria	Firmicutes	Clostridia	Clostridiales	Ruminococcaceae	Ruminiclostridium_6	0.119278	0.0189952	0.0183234	0	8.36387	0.953877	7.61951	0.223464	2.34273	0.0319662	0.242675	0.0188342	0.00576585	0.0387465	0	0	0	0	0.0198092	1.71213	0.224859	0.0366187	0.589962	0.256824	0.345312	0.190686	0.528634	0.115967	0	0	0.341212	0	0.393157	0.124343	0	0.185832	0	0	0
264	ASV9597	Bacteria	Firmicutes	Clostridia	Clostridiales	Family_XI	Anaerococcus	0.00530124	0	0	0	0	0	0	0	0	0	0	0.00627806	0.0461268	0.00726498	0	0	0	0	0	0	0	0	0	0	0	0	0	0	0	0.0256345	0	0	0	0	0	0.0221229	0	0	0
265	ASV9744	Bacteria	Firmicutes	Clostridia	Clostridiales	Ruminococcaceae	Ruminococcaceae_UCG-011	0	0	0	0	0	0	0	0	0	0.00737681	0	0	0	0	0	0.0113317	0	0	0	0	0	0	0.00592926	0	0	0	0	0	0	0	0.0110069	0	0	0.0254338	0.0687373	0	0	0	0
266	ASV9782	Bacteria	Actinobacteria	Coriobacteriia	Coriobacteriales	Eggerthellaceae	Gordonibacter	0	0	0	0	0	0	0	0	0	0	0	0	0	0	0	0	0	0	0	0	0	0	0.0088939	0	0	0	0	0	0	0	0	0	0	0	0.0534623	0.037609	0	0.0841017	0

## Sheet: TableS2
Table S2. The reduced data set used for CoDa analysis. It shows the number of sequences according to volunteers and taxa. For the analysis, presence of zeros were substituted by values imputed according to the program requirements (Bayesian multiplicative methods or replaced by 1.
Age (years)	Weight (kg)	Sex	CaseIdentf	Symbol	Faecalibacterium	Oscillibacter	CAG-56	Agathobacter	Angelakisella	Collinsella	Rikenella	Romboutsia	Ruminococcus_1	Streptococcus	Anaerofilum	Turicibacter	Ruminiclostridium_5	Methanobrevibacter	Intestinibacter	Lachnospiraceae_UCG-010	Alistipes	Barnesiella	Lachnospiraceae_UCG-001	Erysipelotrichaceae_UCG-003	Tyzzerella_4	UBA1819	Prevotella_9	Coprococcus_3	Senegalimassilia	Prevotellaceae_NK3B31_group	Marvinbryantia	Dorea	Lachnospiraceae_ND3007_group	Coprobacter	Terrisporobacter	Acidaminococcus	Haemophilus	Paraprevotella	Butyricimonas	Desulfovibrio	Parasutterella	Prevotella_7	Anaerostipes	Intestinimonas	Victivallis	Prevotella_2	Ruminiclostridium_9	Anaeroplasma	Erysipelatoclostridium
27	55.8	F	FI	AI11	3326	68	0	7	0	404	0	468	928	260	5	0	71	0	90	12	352	432	54	178	0	5	0	265	0	0	0	242	375	62	0	0	0	2	16	0	209	0	384	0	0	0	41	0	74
39	77.3	F	FI	AI12	2337	97	0	490	0	1131	0	243	865	269	4	87	107	0	106	14	277	0	0	304	0	0	0	218	0	1363	38	231	148	35	0	195	0	0	25	0	183	0	254	0	0	0	40	0	0
25	74.7	M	MI	AI14	5343	70	17	3918	0	47	5	118	176	0	0	0	66	0	43	49	1106	289	53	86	0	4	3872	257	9	0	52	177	22	54	0	0	15	0	120	0	16	0	353	0	142	0	132	0	0
41	66.4	F	FI	AI16	4191	200	0	2580	4	291	0	361	1048	35	4	0	243	0	52	71	2078	222	0	165	0	104	0	393	0	0	0	303	0	155	0	0	0	0	191	0	123	0	105	45	12	0	282	0	3
45	83.9	M	MI	AI17	4559	69	217	755	0	270	0	377	441	25	0	154	164	40	0	150	1020	216	0	180	0	14	6	378	0	0	78	493	232	29	109	0	0	0	124	165	2	1204	120	0	6	0	0	0	0
41	84.4	M	MI	AI19	5161	41	49	755	0	710	0	1157	506	0	11	112	414	85	411	12	991	377	138	257	0	33	0	315	0	0	216	584	360	118	321	0	0	0	140	0	43	72	265	0	23	0	117	0	0
24	92.6	M	MI	AI20	3969	26	117	1272	0	1157	0	2113	487	326	11	224	211	0	185	0	658	262	0	58	64	81	0	92	83	0	0	450	0	81	0	25	36	0	89	54	66	0	707	0	51	0	30	0	0
27	60.5	F	FI	AI21	4660	36	182	1521	0	929	0	130	1150	282	5	0	34	0	0	19	294	100	91	423	0	0	0	357	0	0	6	875	435	7	0	0	76	0	18	99	27	0	1018	7	0	0	42	0	16
27	63.6	F	FI	AI22	4068	60	186	307	0	498	0	173	0	91	6	0	74	0	121	76	1093	248	176	352	0	23	0	383	72	0	66	826	204	61	0	1442	12	0	46	0	58	0	796	0	0	0	65	0	0
46	54.7	F	FI	AI23	4037	66	74	3105	0	216	0	192	1139	18	7	56	208	0	72	97	882	625	89	66	0	0	0	614	154	0	34	533	360	17	0	0	0	0	114	0	102	0	91	0	61	0	113	0	94
30	48.6	F	FI	AI26	4218	170	0	425	0	0	0	327	3033	254	0	0	99	0	0	34	131	73	0	3737	0	75	0	0	0	0	12	127	0	54	0	0	0	0	74	0	0	0	230	0	0	1027	90	0	112
41	62.2	M	MI	AI28	3197	26	75	3708	0	323	0	122	434	75	4	0	40	0	0	99	863	583	0	418	0	4	0	296	85	0	0	446	657	125	0	0	3	0	250	227	372	0	204	94	162	0	109	0	85
30	71.2	M	MI	AI29	4230	58	237	1356	0	283	0	62	136	42	3	0	96	0	0	199	722	282	119	832	0	16	0	119	37	0	17	544	801	1	0	69	0	230	129	238	0	0	321	7	19	0	47	0	3
19	60.6	F	FI	AI2	6040	48	130	1006	0	221	0	584	15	253	0	0	66	0	62	86	458	184	69	1089	216	16	0	517	93	1206	8	378	379	3	0	0	0	152	95	0	13	0	545	50	10	0	103	0	0
21	57.9	F	FI	AI37	3849	271	0	644	0	0	0	691	65	381	17	142	76	0	175	141	1055	832	0	0	96	40	0	55	0	0	159	282	63	0	0	0	0	0	0	0	318	0	318	16	0	0	132	0	158
30	49.6	F	FI	AI38	4110	46	130	539	5	277	1	463	1434	226	7	218	187	0	0	49	741	516	0	315	0	0	8316	308	50	0	91	221	153	5	0	0	0	61	96	110	378	0	330	0	26	0	102	0	1
23	54.7	F	FI	AI39	928	194	0	3797	0	226	0	31	0	119	0	0	106	0	10	23	576	1001	0	0	0	5	0	411	0	0	23	493	0	26	0	0	0	0	0	0	0	0	237	0	0	0	133	0	266
33	79.8	M	MI	AI5	2352	62	72	2719	0	82	0	777	4354	323	0	291	262	0	129	17	588	357	0	637	0	165	0	378	0	0	60	511	133	62	0	0	0	0	126	0	33	0	321	0	0	0	51	0	27
24	84.8	M	MI	AI6	7599	124	0	2789	5	177	0	658	0	444	1	0	221	0	0	178	762	323	0	394	0	37	0	0	0	0	0	374	409	109	0	0	0	0	344	0	138	5	692	0	25	0	120	0	87
36	78.2	M	MI	AI7	9535	0	233	3383	0	188	0	328	0	344	0	0	143	0	0	230	636	146	166	734	0	0	0	315	48	0	8	497	413	82	0	0	47	478	228	0	431	0	490	0	7	0	58	1126	73
24	60.1	F	FI	BI10	2141	0	186	477	0	466	0	685	1398	290	0	134	34	42	0	20	393	0	119	618	0	7	0	172	255	0	165	767	720	3	74	0	0	282	16	0	0	0	758	0	0	0	42	0	101
36	55.1	F	FI	BI13	2575	16	83	936	0	155	0	192	1153	21	0	164	108	61	0	39	798	294	122	250	0	0	0	219	28	1757	34	308	270	9	99	0	0	0	155	0	43	0	200	12	29	0	99	0	0
29	61.4	F	FI	BI15	4136	139	44	83	0	107	5	207	340	72	2	0	83	163	0	57	496	214	0	157	0	35	5988	343	13	0	17	309	233	87	0	105	0	583	67	0	25	75	60	32	0	0	41	0	4
23	59.2	F	FI	BI18	3911	51	0	2913	0	352	0	299	218	181	0	0	30	27	0	48	745	267	0	688	0	31	8996	360	47	0	3	712	208	81	73	0	141	0	196	0	0	0	110	0	0	0	81	0	0
46	80.6	M	MI	BI1	3444	0	47	2260	5	68	9	31	738	83	3	0	86	146	235	68	1203	283	0	125	0	0	0	216	82	0	83	496	239	33	60	0	27	231	121	206	51	0	395	79	103	0	47	300	84
36	74.6	M	MI	BI24	4040	31	0	840	3	75	11	708	156	83	4	130	115	140	261	50	1065	226	28	145	0	3	4465	243	41	0	62	259	353	66	139	0	0	296	173	28	125	0	446	24	17	419	37	0	0
31	67.1	M	MI	BI27	3421	64	61	1044	0	501	0	333	861	0	2	2	69	80	0	84	295	66	0	0	0	0	5229	232	44	0	388	450	138	0	0	20	0	78	129	104	4	77	81	60	72	377	35	0	0
30	59.5	F	FI	BI30	5191	20	99	758	0	695	0	1156	311	355	6	214	37	106	0	49	286	69	0	17	0	0	3033	232	30	0	156	581	126	10	0	0	0	230	41	187	22	0	69	47	35	0	68	0	0
37	68.5	F	FI	BI31	5063	49	73	5996	0	253	0	52	801	177	0	13	131	64	0	37	1417	239	0	765	0	0	0	458	0	0	208	405	513	51	0	0	0	263	34	0	12	0	241	57	0	0	87	0	106
29	73.7	F	FI	BI32	4591	25	114	471	0	300	0	403	1098	147	14	0	216	131	0	74	485	401	146	244	0	5	0	340	163	1517	80	339	359	60	7	45	22	244	52	0	28	0	227	0	39	0	127	0	0
40	72.7	M	MI	BI33	1810	60	66	262	0	815	2	1181	621	42	13	41	57	142	0	39	1	0	108	38	0	6	472	286	66	19	212	336	398	0	0	118	0	58	35	312	0	64	0	80	41	171	18	0	0
32	65	M	MI	BI34	5792	33	222	277	0	103	0	157	651	47	0	76	6	0	230	44	470	50	122	326	0	0	0	117	77	0	61	249	542	12	74	0	83	627	131	159	0	0	198	21	0	0	42	454	0
43	86.7	M	MI	BI35	4159	282	440	818	0	115	0	0	38	0	0	0	133	0	0	166	1406	72	0	851	0	26	0	201	35	0	56	472	562	130	0	0	0	681	86	62	30	0	366	17	0	0	49	0	63
35	66.2	F	FI	BI36	4129	65	0	4321	0	304	0	86	2355	170	3	23	31	0	43	0	786	329	63	487	0	10	0	282	0	0	19	214	275	77	0	0	53	0	150	0	0	0	612	0	86	0	39	0	3
42	60.5	F	FI	BI3	3409	59	0	855	0	929	5	312	272	48	0	0	201	110	0	80	954	409	32	1010	0	12	0	356	0	0	43	403	309	22	0	0	0	0	143	24	246	0	339	0	63	0	153	0	4
22	99	M	MI	BI40	2861	30	0	1676	0	358	0	64	989	93	5	0	24	0	0	79	349	72	0	276	0	0	5430	295	0	217	136	395	381	0	0	0	0	321	0	20	218	0	295	0	0	989	90	0	0
39	81.6	M	MI	BI4	1380	20	107	165	11	683	0	1282	489	395	12	602	130	250	275	13	826	989	31	219	0	45	36	233	92	0	279	1139	31	51	204	0	0	39	189	109	14	0	423	42	45	0	62	0	0
38	62.5	M	MI	BI8	336	0	0	201	0	810	0	6160	0	100	0	0	163	0	0	0	19	0	114	1507	0	0	0	0	99	0	12	357	125	0	0	0	0	0	0	0	0	0	615	4	0	0	0	0	212
27	94.6	M	MI	BI9	3705	0	0	279	0	385	0	1227	86	300	2	8	25	0	0	22	269	163	0	0	0	0	13223	380	0	0	31	456	125	5	0	163	0	242	15	109	9	0	115	0	0	0	0	0	3
Note: Reduced data set subjected to the CoDa statistical analysis.
[truncated: 76 more columns]

## Sheet: Table S3
Table S3. Values of the alpha-diversity indices according to sex.
	Female				Male
	Minimum	Maximum	Mean		Minimum	Maximum	Mean
Index			Value	SE			Value	SE
Individuals	29129	44197	36382.1	4301.75	24253	45188	35873.5	4953.71
Dominance D	0.05542	0.166	0.090619	0.0302272	0.03291	0.2109	0.0917805	0.0448677
Simpson 1-D	0.834	0.9446	0.909375	0.0302261	0.7891	0.9671	0.908221	0.0448694
Shannon H	2.581	3.408	3.0666	0.253856	2.116	3.73	3.10574	0.374286
Evenness_e^H/S	0.1092	0.2496	0.18263	0.0428036	0.06858	0.3444	0.195973	0.0657658
Brillouin	2.575	3.399	3.0588	0.253303	2.11	3.717	3.09768	0.373023
Menhinick	0.5756	0.709	0.637515	0.0374007	0.5692	0.777	0.643405	0.0467903
Margalef	11.22	11.67	11.4355	0.127505	11.2	11.89	11.4542	0.157632
Equitability_J	0.5383	0.7106	0.639435	0.0529476	0.4412	0.7777	0.6476	0.0780412
Fisher_alpha	15.17	16.14	15.624	0.272636	15.12	16.6	15.6647	0.33535
Berger-Parker	0.135	0.3724	0.20591	0.0601575	0.07467	0.3775	0.208398	0.0808225
Chao-1	368	2677	1292.62	495.522	472.5	3124	1298.37	623.724

## Sheet: Table S4
Table S4. Relationships between age and weight of individuals with the alpha-biodiversity indices as studied by Pearson's correlation. Besides, it also includes the relationships among the awn alpha-biodiversity indices
Variables	Weight	Age	Individuals	Dominance_D	Simpson_1-D	Shannon_H	Evenness_e^H/S	Brillouin	Menhinick	Margalef	Equitability_J	Fisher_alpha	Berger-Parker	Chao-1
Weight	1	0.115172	0.0343214	-0.103477	0.103418	0.14469	0.150431	0.144709	-0.0193409	-0.0254806	0.144586	-0.0209999	-0.0924978	-0.0730818
Age	0.115172	1	0.0351516	-0.19873	0.198628	0.253442	0.290067	0.253704	-0.0175383	-0.0270644	0.253616	-0.0190236	-0.188408	-0.177274
Individuals	0.0343214	0.0351516	1	0.251275	-0.25139	-0.293643	-0.368184	-0.290934	-0.988941	-0.992627	-0.293317	-0.991866	0.265627	-0.0790371
Dominance_D	-0.103477	-0.19873	0.251275	1	-1	-0.95919	-0.908784	-0.959387	-0.257288	-0.261999	-0.959117	-0.257853	0.951367	0.493052
Simpson_1-D	0.103418	0.198628	-0.25139	-1	1	0.959239	0.908865	0.959435	0.257393	0.262107	0.959165	0.257959	-0.951356	-0.493088
Shannon_H	0.14469	0.253442	-0.293643	-0.95919	0.959239	1	0.973664	0.999995	0.307032	0.309973	0.999999	0.306534	-0.869313	-0.621655
Evenness_e^H/S	0.150431	0.290067	-0.368184	-0.908784	0.908865	0.973664	1	0.973412	0.39393	0.394408	0.973669	0.391583	-0.844141	-0.593915
Brillouin	0.144709	0.253704	-0.290934	-0.959387	0.959435	0.999995	0.973412	1	0.30422	0.307187	0.999996	0.303736	-0.869414	-0.62218
Menhinick	-0.0193409	-0.0175383	-0.988941	-0.257288	0.257393	0.307032	0.39393	0.30422	1	0.99938	0.306676	0.99972	-0.280681	0.0588965
Margalef	-0.0254806	-0.0270644	-0.992627	-0.261999	0.262107	0.309973	0.394408	0.307187	0.99938	1	0.309622	0.999734	-0.283489	0.0626305
Equitability_J	0.144586	0.253616	-0.293317	-0.959117	0.959165	0.999999	0.973669	0.999996	0.306676	0.309622	1	0.306184	-0.869193	-0.622058
Fisher_alpha	-0.0209999	-0.0190236	-0.991866	-0.257853	0.257959	0.306534	0.391583	0.303736	0.99972	0.999734	0.306184	1	-0.279998	0.0609444
Berger-Parker	-0.0924978	-0.188408	0.265627	0.951367	-0.951356	-0.869313	-0.844141	-0.869414	-0.280681	-0.283489	-0.869193	-0.279998	1	0.347877
Chao-1	-0.0730818	-0.177274	-0.0790371	0.493052	-0.493088	-0.621655	-0.593915	-0.62218	0.0588965	0.0626305	-0.622058	0.0609444	0.347877	1
Values in bold are significantly related at p=0.05

## Sheet: Table S5
Table S5. Significant bacterial taxa (marked in yellow) selected by ALDEx2 program using the glm.test for variables sex (A), age (B), and weight (C)
Taxa	Intercept:Est	Intercept:SE	Intercept:t.val	Intercept:p.val	A(Sex):Est	A:SE	A:t.val	A:p.val	B (age):Est	B:SE	B:t.val	B:p.val	C (weight):Est	C:SE	C:t.val	C:p.val	Intercept::pval.holm	A:pval.holm	B:pval.holm
Faecalibacterium	8.19914	0.99725	8.22533	1.32716e-09	-0.173128	0.344502	-0.502528	0.621579	-0.0318592	0.0160011	-1.99205	0.0559506	0.00868356	0.0133746	0.649096	0.524554	1.60586e-07	1	1
Oscillibacter	3.32602	3.11235	1.0777	0.302097	-0.979276	1.07517	-0.9119	0.378024	-0.0284195	0.0499385	-0.570852	0.579859	-0.0123796	0.0417414	-0.300401	0.745573	1	1	1
CAG-56	1.67052	4.48486	0.376927	0.69589	1.92161	1.54931	1.24271	0.23655	0.0347707	0.0719608	0.482492	0.632894	-0.0500631	0.0601488	-0.835383	0.427433	1	1	1
Agathobacter	5.0733	2.73627	1.85662	0.0732788	0.131117	0.945251	0.138499	0.890651	-0.00368447	0.0439042	-0.0846479	0.932336	0.00951113	0.0366976	0.258676	0.797747	1	1	1
Angelakisella	-3.07439	2.17533	-1.43361	0.245437	0.382398	0.751472	0.528431	0.507531	-0.00144738	0.0349037	-0.0314416	0.515702	-0.0100786	0.0291744	-0.35918	0.568413	0.975254	1	1
Collinsella	-0.620367	3.02142	-0.191068	0.825423	-0.741424	1.04376	-0.712676	0.481877	0.0296336	0.0484794	0.607146	0.549707	0.0537017	0.0405218	1.32219	0.196709	1	1	1
Rikenella	-2.44401	2.1966	-1.1242	0.35367	0.565279	0.758821	0.762003	0.434028	0.00383355	0.0352451	0.116005	0.574106	-0.022769	0.0294598	-0.792626	0.426317	0.983063	1	0.996626
Romboutsia	8.65841	2.96647	2.92217	0.00619497	1.16407	1.02477	1.13957	0.263802	-0.0751526	0.0475978	-1.57715	0.124591	-0.0394774	0.0397849	-0.990048	0.330424	0.705014	1	1
Ruminococcus_1	-0.595346	4.39475	-0.130538	0.883049	-1.93457	1.51818	-1.27432	0.216282	0.10548	0.0705149	1.4968	0.146196	0.0261902	0.0589403	0.442426	0.663912	1	1	1
Streptococcus	5.30867	3.36511	1.5913	0.134054	-1.62562	1.16249	-1.39592	0.176597	-0.116578	0.0539941	-2.17497	0.0427229	0.0215004	0.0451313	0.477366	0.639576	1	1	0.99999
Anaerofilum	-3.58744	2.29373	-1.57881	0.188638	-0.52344	0.792374	-0.661689	0.524896	-0.0108097	0.0368035	-0.29531	0.641717	0.0245988	0.0307624	0.806537	0.458254	0.993989	1	1
Turicibacter	-3.99628	4.83756	-0.828727	0.430837	-0.170354	1.67115	-0.102657	0.828043	0.0576239	0.0776199	0.745811	0.475432	0.0176134	0.064879	0.273534	0.752272	1	1	1
Ruminiclostridium_5	0.570383	1.72596	0.333783	0.738731	-0.311589	0.596237	-0.520592	0.611265	0.0397367	0.0276935	1.43614	0.164433	0.0098089	0.0231478	0.421974	0.678857	1	1	1
Methanobrevibacter	-5.90155	4.27716	-1.38353	0.207383	-0.694029	1.47755	-0.474669	0.633008	0.11765	0.0686281	1.72063	0.114027	0.0122801	0.0573632	0.21627	0.702236	1	1	1
Intestinibacter	-3.37128	5.0279	-0.671291	0.519993	-0.148767	1.7369	-0.0853849	0.826368	0.00812386	0.080674	0.099778	0.839924	0.0299539	0.0674318	0.446654	0.657718	1	1	1
Lachnospiraceae_UCG-010	3.21568	2.61932	1.24109	0.236457	0.613915	0.904852	0.691455	0.50718	-0.0134669	0.0420278	-0.327214	0.742427	-0.0272058	0.0351291	-0.779642	0.458364	1	1	1
Alistipes	3.04527	2.33819	1.31362	0.202651	-1.1521	0.807734	-1.42714	0.163731	-0.00427273	0.0375169	-0.108482	0.907425	0.0366011	0.0313587	1.16899	0.252025	1	1	1
Barnesiella	4.84353	3.63376	1.34232	0.199816	-0.225656	1.25529	-0.179566	0.808398	-0.0426539	0.0583046	-0.733315	0.47303	-0.00431558	0.0487342	-0.0914709	0.860586	1	1	1
Lachnospiraceae_UCG-001	4.70765	4.77608	0.992396	0.353848	1.37728	1.64991	0.837894	0.421174	-0.0025907	0.0766336	-0.0328773	0.810325	-0.0894456	0.0640546	-1.4034	0.1919	1	1	1
Erysipelotrichaceae_UCG-003	2.45449	4.14733	0.599072	0.561242	-0.272966	1.43271	-0.188555	0.849406	0.0699424	0.0665451	1.04637	0.305314	-0.0182601	0.0556221	-0.3297	0.746294	1	1	1
Tyzzerella_4	0.263026	2.99741	0.0983217	0.669265	-0.0288613	1.03546	-0.0315394	0.654272	-0.12327	0.0480942	-2.59503	0.033637	0.00337409	0.0401998	0.0867914	0.690001	1	1	0.78713
UBA1819	-0.577788	3.55946	-0.162948	0.763452	-0.191531	1.22962	-0.156176	0.751943	-0.0636282	0.0571125	-1.11552	0.295559	0.0204748	0.0477378	0.431111	0.636717	1	1	1
Prevotella_9	6.3655	7.12274	0.896091	0.386661	2.76207	2.46057	1.12382	0.279561	-0.226247	0.114286	-1.98249	0.0616174	-0.0154418	0.0955268	-0.162312	0.845537	1	1	1
Coprococcus_3	-0.997432	2.83198	-0.340324	0.735554	-1.99445	0.978313	-2.04451	0.0511355	0.0381914	0.0454398	0.838218	0.410909	0.0589069	0.0379811	1.5555	0.136548	1	1	1
Senegalimassilia	7.51029	3.984	1.88843	0.0805482	3.31537	1.37628	2.4137	0.0248288	-0.0222891	0.0639244	-0.34755	0.700193	-0.129572	0.0534316	-2.42793	0.025117	0.997728	0.967262	1
Prevotellaceae_NK3B31_group	-7.64731	4.83122	-1.58724	0.143641	-3.37178	1.66896	-2.02981	0.0652608	-0.0418891	0.0775182	-0.539364	0.603198	0.114726	0.064794	1.77687	0.101587	1	0.993261	1
Marvinbryantia	-0.728507	3.43612	-0.212001	0.820158	0.130584	1.18701	0.112593	0.846146	0.0304491	0.0551334	0.550983	0.595676	0.00725398	0.0460836	0.160702	0.827829	1	1	1
Dorea	5.041	1.11954	4.50561	8.27389e-05	0.186049	0.386747	0.481168	0.636777	-0.0193278	0.0179633	-1.07684	0.292908	0.000789219	0.0150147	0.0526412	0.893207	0.00976007	1	1
Lachnospiraceae_ND3007_group	2.647	3.70705	0.721559	0.484317	0.746388	1.28061	0.581979	0.567054	0.0313843	0.0594806	0.527805	0.606223	-0.0140144	0.0497172	-0.282215	0.771867	1	1	1
Coprobacter	-5.0665	3.10753	-1.63212	0.12379	-1.56604	1.0735	-1.45712	0.16779	0.0717359	0.0498611	1.43862	0.16897	0.0550204	0.0416767	1.32458	0.219562	1	1	1
Terrisporobacter	-3.97993	4.11059	-0.968791	0.371602	1.13016	1.42001	0.798303	0.461395	0.05918	0.0659555	0.899191	0.408192	-0.0136663	0.0551293	-0.24858	0.722502	1	1	1
Acidaminococcus	-5.19511	4.46699	-1.16703	0.279568	-1.17786	1.54313	-0.767594	0.47016	-0.0634652	0.071674	-0.890173	0.410058	0.0762465	0.0599091	1.28077	0.234576	1	1	1
Haemophilus	-0.21671	3.76304	-0.0553284	0.741048	0.335531	1.29995	0.258045	0.717986	-0.0727187	0.060379	-1.21086	0.281564	-0.00321229	0.0504681	-0.0625387	0.716412	1	1	1
Paraprevotella	-0.948035	5.38094	-0.175838	0.816266	1.28753	1.85886	0.694914	0.504483	-0.0768604	0.0863386	-0.891042	0.395207	0.0340727	0.0721666	0.473053	0.646348	1	1	1
Butyricimonas	0.327428	2.76321	0.13594	0.808368	0.890372	0.954557	0.946851	0.366594	0.0822014	0.0443364	1.85067	0.0782954	-0.025104	0.0370589	-0.688397	0.513555	1	1	1
Desulfovibrio	-0.883779	4.22826	-0.208927	0.767724	4.02857	1.46066	2.77167	0.0142006	0.0376039	0.0678435	0.557834	0.588522	-0.0495899	0.0567074	-0.87814	0.404852	1	0.776944	1
Parasutterella	-5.57822	4.04034	-1.37587	0.187501	-1.91576	1.39574	-1.37224	0.191045	0.0383199	0.0648283	0.589915	0.565326	0.080733	0.0541871	1.48779	0.154335	1	1	1
Prevotella_7	-4.2394	3.62586	-1.17563	0.301069	1.31463	1.25256	1.05718	0.349381	0.0367883	0.0581779	0.641493	0.545459	-0.0097668	0.0486283	-0.201266	0.671816	1	1	1
Anaerostipes	5.67721	2.53635	2.25146	0.0334244	-0.139614	0.87619	-0.152853	0.867178	-0.0744186	0.0406965	-1.8336	0.0763567	0.00933926	0.0340164	0.27138	0.788441	1	1	1
Intestinimonas	1.75522	3.511	0.506118	0.616246	2.05349	1.21288	1.70182	0.118897	0.0516028	0.056335	0.920638	0.397437	-0.0899435	0.0470879	-1.92122	0.0826931	1	1	1
Victivallis	-1.61441	3.53285	-0.450041	0.621661	1.71836	1.22043	1.41731	0.19572	0.0827711	0.0566856	1.46263	0.174801	-0.0441844	0.0473809	-0.942086	0.389519	1	1	1
Prevotella_2	1.4825	4.53928	0.33341	0.67502	2.36097	1.5681	1.51664	0.178325	-0.0689613	0.0728339	-0.952485	0.39172	-0.0474477	0.0608787	-0.785486	0.469097	1	1	1
Ruminiclostridium_9	4.72522	2.19863	2.16869	0.0472074	-0.95077	0.75952	-1.25939	0.232948	-0.0390061	0.0352775	-1.10974	0.289603	-0.0203672	0.0294869	-0.691809	0.51226	0.994476	1	1
Anaeroplasma	-2.00707	3.74439	-0.534562	0.579618	2.12076	1.29351	1.65446	0.149053	0.0184187	0.0600797	0.310629	0.661188	-0.0429661	0.050218	-0.863647	0.432533	1	0.991853	1
Erysipelatoclostridium	5.1	4.62549	1.1059	0.292928	1.16378	1.59789	0.730029	0.487562	0.0060379	0.0742172	0.082784	0.83452	-0.102173	0.0620349	-1.65094	0.121782	1	1	1
Negativibacillus	-3.09917	3.39542	-0.910865	0.393299	-2.5284	1.17296	-2.161	0.0480712	-0.0568203	0.0544805	-1.04611	0.329427	0.0815758	0.0455378	1.79376	0.0948955	1	0.984565	1
Parabacteroides	3.75736	1.39492	2.70806	0.012934	-0.654452	0.481878	-1.35326	0.189592	-0.0288657	0.0223818	-1.29188	0.207984	0.0284259	0.018708	1.51539	0.142432	0.854759	1	1
Lachnospiraceae_UCG-003	-2.94805	3.96574	-0.743112	0.494865	0.132801	1.36997	0.0998323	0.78524	0.0823641	0.0636313	1.30286	0.240961	-0.0380867	0.0531866	-0.722311	0.501635	1	1	1
Ruminococcaceae_UCG-010	-5.26271	3.69444	-1.42214	0.173892	0.0058887	1.27625	0.00649891	0.847621	0.182025	0.0592782	3.07374	0.0047456	0.0037681	0.049548	0.0747704	0.841946	1	1	0.535916
Flavonifractor	3.557	4.12266	0.866996	0.415943	0.655105	1.42418	0.459091	0.649391	0.0352684	0.0661493	0.537917	0.60586	-0.0870864	0.0552912	-1.58085	0.149368	1	1	1
Bacteroides	9.51205	1.53593	6.19409	4.56048e-07	-0.409125	0.530591	-0.771148	0.447309	-0.0298395	0.0246444	-1.21099	0.235275	-0.00113105	0.0205992	-0.0549944	0.93561	5.4444e-05	1	1
Ruminococcus_2	-4.05056	6.55155	-0.617635	0.544355	-4.47399	2.26325	-1.98023	0.0582355	0.172105	0.105121	1.63802	0.114409	0.0497445	0.0878664	0.567393	0.57727	1	1	1
Slackia	-2.11404	4.21566	-0.504474	0.616487	0.216923	1.45631	0.14691	0.760981	0.0259376	0.0676414	0.387409	0.678853	-0.00290151	0.0565385	-0.0492558	0.777206	1	1	1
Merdibacter	0.192154	3.41144	0.0594636	0.783357	-0.788791	1.17849	-0.680318	0.519698	-0.0243901	0.0547374	-0.45289	0.643285	-0.0202764	0.0457526	-0.441849	0.6473	1	1	1
Roseburia	5.40666	3.8789	1.40018	0.172584	-1.04263	1.33998	-0.780232	0.441676	-0.0541531	0.062238	-0.87118	0.390533	0.0160061	0.052022	0.309346	0.759455	1	1	1
Lachnospiraceae_NK4A136_group	1.76909	4.40246	0.408475	0.689382	-0.480342	1.52084	-0.313577	0.758647	0.0733555	0.0706386	1.03611	0.311137	-0.0213859	0.0590437	-0.364431	0.719721	1	1	1
Ruminococcaceae_UCG-013	3.95909	2.46481	1.62856	0.125497	-0.0330502	0.851473	-0.0418823	0.927105	0.0431283	0.0395485	1.08335	0.291463	-0.0386409	0.0330568	-1.1781	0.251437	1	1	1
Adlercreutzia	-1.87742	4.06321	-0.462699	0.648825	-1.92902	1.40365	-1.37817	0.197393	0.0533119	0.0651953	0.822992	0.443828	-0.0117896	0.0544939	-0.217281	0.76989	1	1	1
GCA-900066575	-0.552167	3.80579	-0.143747	0.779292	0.208521	1.31472	0.157167	0.726945	-0.00029759	0.0610649	-0.00347334	0.786754	-0.0180821	0.0510415	-0.355521	0.691174	1	1	1
Fusobacterium	-1.79144	2.82231	-0.636157	0.510148	0.518322	0.974973	0.544233	0.53882	-0.0461743	0.0452847	-1.02353	0.372629	-0.00617673	0.0378514	-0.169336	0.633067	0.998997	1	0.999585
Lachnoclostridium	2.6895	2.13152	1.27701	0.224091	-1.14425	0.736339	-1.54582	0.136404	-0.0427029	0.0342008	-1.25119	0.221362	0.0385861	0.0285869	1.3415	0.194631	1	1	1
Oscillospira	-4.12862	3.88143	-1.06668	0.319826	-1.23035	1.34085	-0.92049	0.396664	-0.00504492	0.0622786	-0.0821605	0.770174	0.0466282	0.0520559	0.900614	0.401582	1	1	1
Ruminococcaceae_UCG-008	-5.98997	2.78638	-2.17234	0.0835166	-0.723885	0.96256	-0.762062	0.466701	0.0465695	0.0447081	1.05611	0.366795	0.0184015	0.0373695	0.504143	0.516268	0.906933	1	1
Anaerosporobacter	-0.59446	3.52332	-0.163085	0.689476	0.972735	1.21714	0.80713	0.450752	-0.0161966	0.0565326	-0.292346	0.652463	-0.0381578	0.0472531	-0.812857	0.45478	1	1	1
Lachnospira	3.14361	3.20293	0.992601	0.336734	0.0432436	1.10646	0.0363616	0.935018	-0.0356493	0.0513919	-0.692047	0.49642	0.0378908	0.0429562	0.880368	0.387559	1	1	1
Lactobacillus	-0.377844	3.26981	-0.121623	0.712733	-0.383193	1.12957	-0.346225	0.630965	-0.0804373	0.052465	-1.54036	0.183732	0.00777413	0.0438532	0.187789	0.703356	1	1	0.998298
Clostridium_sensu_stricto_1	0.60552	4.35798	0.141308	0.826395	0.795966	1.50548	0.534385	0.604599	0.0523295	0.069925	0.754088	0.464231	-0.00438567	0.0584472	-0.0778748	0.862973	1	1	1
Family_XIII_AD3011_group	1.83281	2.63486	0.698584	0.505736	1.34534	0.910218	1.48395	0.157103	0.0795925	0.042277	1.90143	0.0793961	-0.0711089	0.0353375	-2.02406	0.059648	1	1	0.998677
Peptococcus	-2.16953	3.57786	-0.605623	0.564941	0.781053	1.23598	0.637015	0.546576	0.0105517	0.0574078	0.184	0.705151	-0.0198529	0.0479846	-0.416207	0.625279	1	1	1
Tyzzerella_3	-4.44777	3.76538	-1.18556	0.284051	-0.061241	1.30076	-0.046133	0.737362	0.0375587	0.0604165	0.62892	0.537365	0.0022333	0.0504995	0.0444663	0.70173	0.999917	1	1
Prevotella	-1.51416	3.15707	-0.479782	0.589343	-0.239219	1.09062	-0.228629	0.649692	-0.0581597	0.0506561	-1.1621	0.31597	0.00509042	0.0423412	0.126232	0.661525	1	1	1
Olsenella	-7.42032	3.79925	-1.96219	0.0813618	-1.63839	1.31246	-1.255	0.251953	0.0328394	0.06096	0.544377	0.588139	0.0696665	0.0509537	1.37497	0.214589	0.985595	1	1
Megasphaera	-7.2481	3.88312	-1.87821	0.0947798	-1.20043	1.34143	-0.901978	0.41454	0.0709449	0.0623056	1.14874	0.295288	0.0349594	0.0520785	0.679303	0.527304	0.985794	1	1
Sellimonas	-1.7436	3.13275	-0.555607	0.549471	0.248543	1.08222	0.232359	0.63403	-0.00664472	0.0502659	-0.12576	0.661424	-0.0219818	0.042015	-0.531327	0.562429	1	1	1
Enterococcus	-1.57382	2.74713	-0.57014	0.543495	0.670668	0.949002	0.716734	0.470177	-0.0519415	0.0440784	-1.19664	0.315139	-0.00788927	0.0368432	-0.21417	0.613983	1	1	0.984099
Odoribacter	8.02797	2.75316	2.93379	0.0080026	1.33978	0.951084	1.41874	0.18573	-0.0523031	0.0441751	-1.19076	0.250587	-0.0636617	0.036924	-1.72932	0.107833	0.643993	1	1
Family_XIII_UCG-001	-6.96086	2.78093	-2.51604	0.0288904	-0.837605	0.960681	-0.879668	0.439283	0.102365	0.0446208	2.30413	0.0367732	0.0354726	0.0372966	0.958959	0.379987	0.876766	0.999411	0.977381
Veillonella	-0.0645283	3.74757	-0.0163745	0.755581	-0.216589	1.29461	-0.169812	0.735312	-0.0469784	0.0601308	-0.789292	0.458984	-0.00448182	0.0502606	-0.0854482	0.731567	1	1	1
Pseudoflavonifractor	-5.13898	2.68709	-1.95209	0.112118	-0.070854	0.928263	-0.0883652	0.621354	-0.00262179	0.0431151	-0.0474291	0.628884	0.0256271	0.036038	0.740008	0.493775	0.930563	1	1
Ezakiella	-1.04371	2.66395	-0.392051	0.573775	0.765916	0.920269	0.846644	0.451053	-0.082086	0.0427438	-1.94765	0.121038	-0.00145678	0.0357277	-0.035779	0.622794	0.997251	1	0.914483
Eggerthella	-0.570404	3.30378	-0.168649	0.653696	-0.0115052	1.1413	-0.00472931	0.66347	-0.0816516	0.05301	-1.55324	0.185478	-0.000468344	0.0443087	-0.0104843	0.671428	1	1	0.997013
Coprococcus_2	-9.34879	5.86302	-1.59644	0.125794	-2.0377	2.0254	-1.00783	0.328738	0.128126	0.0940738	1.36472	0.188495	0.10937	0.0786321	1.3932	0.177947	1	1	1
Pygmaiobacter	-3.08355	3.64713	-0.842091	0.440115	-0.512797	1.25991	-0.405558	0.645553	-0.000793539	0.0585191	-0.014604	0.730937	0.0088611	0.0489135	0.176942	0.725724	1	1	1
Blautia	8.99318	1.44861	6.20932	4.37267e-07	0.601721	0.500427	1.20263	0.239025	-0.0436197	0.0232434	-1.87698	0.0698201	-0.0197543	0.0194281	-1.01686	0.318304	5.22485e-05	1	1
Christensenellaceae_R-7_group	-0.364274	2.86037	-0.120383	0.878817	0.834505	0.988123	0.847205	0.404629	0.120266	0.0458955	2.62154	0.0130589	0.000642034	0.038362	0.0131994	0.933828	1	1	0.999785
Dialister	-5.79092	6.01847	-0.963752	0.353362	-2.49485	2.0791	-1.20274	0.247116	0.0429249	0.096568	0.445219	0.657618	0.0899579	0.0807169	1.11755	0.285375	1	1	1
Faecalitalea	1.24973	3.25733	0.396749	0.646855	1.75269	1.12525	1.56911	0.177317	-0.0794555	0.0522648	-1.53876	0.178954	-0.0332517	0.0436858	-0.768814	0.471831	1	0.995352	0.998264
Hungatella	0.463525	2.50426	0.200219	0.566097	0.152735	0.865102	0.17469	0.562137	-0.0837024	0.0401815	-2.1098	0.0981111	-0.0221144	0.0335859	-0.670298	0.466652	1	0.99937	0.903427
Faecalicoccus	-4.23994	2.40681	-1.79654	0.158857	-0.394235	0.831437	-0.503022	0.507516	0.00918557	0.0386178	0.256051	0.57115	0.00281929	0.0322789	0.104114	0.586175	0.952356	1	1
Coprococcus_1	0.392119	3.42499	0.121136	0.82029	1.18997	1.18317	1.00956	0.330307	-0.0153927	0.0549549	-0.280957	0.757205	0.0167123	0.0459344	0.362039	0.722596	1	1	1
Butyricicoccus	4.90215	2.55675	1.93216	0.0652706	-0.253326	0.883236	-0.281168	0.781659	-0.034058	0.0410238	-0.834024	0.412894	-0.0177908	0.03429	-0.521437	0.607286	1	1	1
Subdoligranulum	5.01185	2.62533	1.93116	0.0708508	0.467458	0.906927	0.517714	0.608616	0.0380068	0.0421241	0.897584	0.376888	-0.0130622	0.0352097	-0.376972	0.709665	1	1	1
Fusicatenibacter	4.53491	1.5843	2.86365	0.00734191	-0.16574	0.5473	-0.302855	0.764941	-0.0187919	0.0254205	-0.739359	0.466325	0.0122884	0.0212479	0.578359	0.568985	0.791157	1	1
Holdemanella	2.01924	6.34469	0.31961	0.742165	1.58342	2.19179	0.723476	0.487595	-0.0970478	0.101802	-0.955137	0.362171	-0.00853832	0.0850919	-0.100281	0.827915	1	1	1
GCA-900066225	-5.09982	3.13807	-1.634	0.153235	0.789735	1.08405	0.731851	0.491542	0.0690127	0.0503512	1.38239	0.225028	-0.00321274	0.0420864	-0.0764602	0.692469	1	1	1
Defluviitaleaceae_UCG-011	-0.550623	3.26564	-0.173113	0.697241	1.1188	1.12812	0.993325	0.366449	0.0467258	0.0523981	0.901047	0.402595	-0.0536351	0.0437973	-1.22668	0.272916	1	1	1
Granulicatella	-0.987105	3.20054	-0.306188	0.684639	-1.42864	1.10564	-1.2976	0.23062	-0.0980467	0.0513536	-1.92181	0.0887016	0.0399513	0.0429242	0.934826	0.391523	1	1	0.996776
Sutterella	1.11994	4.48323	0.25653	0.78062	-0.939767	1.54874	-0.604837	0.557825	-0.0438771	0.0719346	-0.615369	0.54954	0.0460032	0.0601269	0.76417	0.464019	1	1	1
Actinomyces	-2.87346	3.37672	-0.852042	0.432813	-1.12297	1.1665	-0.968622	0.387142	-0.0820914	0.0541804	-1.52503	0.170168	0.0541434	0.045287	1.20213	0.278224	1	1	1
DTU089	-0.803714	3.44539	-0.231735	0.716701	-0.731294	1.19022	-0.617655	0.54958	0.013868	0.0552821	0.25193	0.703665	-0.0219028	0.0462079	-0.47631	0.624445	1	1	1
Megamonas	1.53887	5.1124	0.302101	0.72804	0.53096	1.76609	0.299575	0.736752	-0.127314	0.0820298	-1.55584	0.154063	-0.00401829	0.068565	-0.0569967	0.799903	1	1	1
Asteroleplasma	0.0300101	3.95012	0.00948696	0.737192	0.00962749	1.36458	0.00521381	0.758561	-0.00128409	0.0633807	-0.0172354	0.720538	-0.0475949	0.0529771	-0.902073	0.404875	1	1	1
Caproiciproducens	-5.48246	2.72961	-2.00819	0.0742102	-1.03995	0.942949	-1.10211	0.333065	0.0854963	0.0437973	1.96258	0.07935	0.0110086	0.0366082	0.290064	0.636002	0.992672	1	0.986255
Ruminococcaceae_UCG-002	-0.357323	3.04348	-0.102389	0.864392	0.536025	1.05138	0.51097	0.614103	0.081781	0.0488335	1.6786	0.103412	0.0218192	0.0408178	0.530796	0.602065	1	1	1
Bifidobacterium	5.17485	3.45382	1.50022	0.143342	-0.651937	1.19313	-0.549624	0.58746	-0.11322	0.0554175	-2.03993	0.049751	0.0532652	0.0463211	1.15025	0.258492	1	1	1
Phascolarctobacterium	9.20252	4.93107	1.87228	0.0743259	1.89808	1.70345	1.11539	0.278171	-0.146252	0.0791203	-1.85137	0.0762714	-0.0407657	0.0661331	-0.618752	0.544094	1	1	1
Akkermansia	1.89194	6.3372	0.300943	0.757683	-2.50411	2.1892	-1.145	0.269343	0.0032261	0.101682	0.0303851	0.884361	0.0138362	0.0849916	0.162477	0.832257	1	1	1
Holdemania	0.742483	3.14145	0.240594	0.688569	0.0302251	1.08522	0.0248061	0.733241	-0.052231	0.0504054	-1.0425	0.342901	-0.0195047	0.0421317	-0.465529	0.604403	1	1	1
CAG-352	-3.14099	5.3021	-0.590956	0.579347	0.65024	1.83163	0.356046	0.686092	0.00790476	0.0850737	0.0928093	0.789704	-0.000127345	0.0711093	-0.00269932	0.790112	1	1	1
Ruminococcaceae_UCG-003	-1.08217	3.82305	-0.275801	0.770495	-0.00789534	1.32068	-0.00124956	0.882385	0.0165627	0.0613419	0.269427	0.773925	0.0199506	0.051273	0.384266	0.707279	1	1	1
Ruminococcaceae_NK4A214_group	-3.77602	3.26277	-1.15883	0.270402	-1.05537	1.12713	-0.938232	0.368422	0.0844296	0.0523521	1.62145	0.125385	0.0459078	0.0437588	1.05325	0.312177	1	1	1
Anaerotruncus	-2.86706	2.95675	-0.977081	0.387358	-0.291743	1.02142	-0.294294	0.630709	-0.0137618	0.0474419	-0.28754	0.630798	0.00610348	0.0396546	0.158098	0.674377	1	1	1
Ruminococcaceae_UCG-005	0.020779	3.21193	0.0134914	0.873233	0.840596	1.10957	0.758344	0.455535	0.106404	0.0515364	2.06473	0.0473513	-0.0119037	0.043077	-0.275134	0.784931	1	1	1
Catenibacterium	0.74488	5.38857	0.138373	0.781248	1.99475	1.8615	1.07332	0.311683	-0.0413524	0.0864611	-0.478487	0.63726	-0.0358296	0.072269	-0.495397	0.622106	1	1	1
Ruminococcaceae_UCG-009	-7.31806	2.68429	-2.7486	0.0232122	-0.752703	0.927295	-0.818571	0.452686	0.0752779	0.0430702	1.76641	0.132373	0.0397037	0.0360004	1.11313	0.328767	0.712956	1	0.984921
Lachnospiraceae_UCG-004	2.17965	4.62323	0.472891	0.645003	-1.05239	1.59711	-0.660048	0.528423	-0.0287938	0.0741809	-0.386852	0.700849	-0.00654961	0.0620046	-0.105985	0.836333	1	1	1
Ruminococcaceae_UCG-014	1.43429	5.02174	0.288337	0.774031	0.267883	1.73477	0.154516	0.867938	0.0524684	0.0805751	0.652105	0.522685	-0.00349336	0.0673491	-0.0527674	0.909876	1	1	1
Ruminococcaceae_UCG-004	1.75262	4.23352	0.419572	0.676654	-0.0651262	1.46248	-0.0442221	0.847081	0.0134302	0.067928	0.196149	0.82099	-0.0285536	0.056778	-0.505624	0.617973	1	1	1
Bilophila	-1.01678	2.9098	-0.337366	0.729814	-0.385247	1.0052	-0.383006	0.70682	0.0410633	0.0466885	0.877778	0.39447	0.016441	0.0390248	0.415981	0.68687	1	1	1
Escherichia/Shigella	5.40986	4.56672	1.1926	0.26535	1.85912	1.57758	1.18472	0.268244	-0.106128	0.0732742	-1.45698	0.169921	-0.0525299	0.0612466	-0.861291	0.41763	1	1	1
Ruminiclostridium_6	-1.09354	4.74803	-0.229716	0.799717	0.765043	1.64022	0.469008	0.646755	0.0653017	0.0761835	0.861141	0.404926	-0.017437	0.0636784	-0.275892	0.767075	1	1	1

## Sheet: Figure S1
Figure S1. Predictions obtained by coda4microbiome for weight, using age as covariable.
